# Supplementary material for: Assessing future technological impacts of patents based on the classification algorithms in machine learning: The case of electric vehicle domain
Source: PLoS One. 2022 Dec 6;17(12):e0278523. doi: 10.1371/journal.pone.0278523 (PMC9725153; doi:10.1371/journal.pone.0278523)
Supplement: S1 File — (XLSX) [file pone.0278523.s001.xlsx]

## Sheet: RawData
PN	TITLE	ABSTRACT	APP YEAR	NPL	NUMBER OF NPL	IPC	PY	PAGES	COUNTRY	INVENTORS	NUMBER OF INVENTORS	CLAIMS NUMBER	FAMILY PATENTS NUMBER	PATENT CITATION	NUMBER OF CITATION	CITED TIME IN 3 YEARS
US4153128A	Drive aggregate for electric vehicles	A drive aggregate for electric vehicles, especially for trackless street vehicles, which is equipped with an electric shunt motor provided with field current control and with a change-speed transmission having at least two forward speeds connected behind the electric shunt motor; the electric shunt-wound motor thereby has a relatively high rated rotational speed in relation to its maximum rotatio…	1976	-	0	B60L11/18 | H02P7/298 | H02P7/18 | B60K17/06 | B60L15/20 | B60K1/00	1979	7	US	HEITMEYER, ULRICH | KUPSA, ADRIAN | FORSTER, HANS-JOACHIM	3	14	7	US3216541A | US3572167A | US3673890A | US3861485A | US3905252A | US3915251A | US3938409A | US3984742A | US4021712A	9	3
US4153127A	Structural unit for an electric vehicle	A structural unit for an electric vehicle which includes a box-like slide-in unit containing the electrical, electronic, and electro-mechanical structural elements for the control and regulation of the operating currents and voltages. The slide-in unit which is adapted to be securely connected with the vehicle, consists of a box-shaped slide-in tray provided with guide arrangement and of a suppor…	1976	Antriebstechnik fur Elektroautos, vol. 94, 1973, issue 11, p. 691 et seq. of ET-A.	1	B60K1/00 | H05K7/18 | B60L15/00	1979	10	US	KLINK, RAINER | KONIG, GUNTHER	2	17	7	DE1505456A1 | GB743217A | US1458166A | US1809296A | US2175025A | US2514246A | US2607518A | US2793092A | US2855454A | US3180697A | US983258A	11	1
US4041324A	Magnetic shield system for electric cars	In an electric car comprising a car body and a plurality of electric devices separately arranged on the undercarriage according to their functions, a magnetic shield system in which the plurality of electric devices are electrically connected through wires adjacent ones of which conduct substantially the same magnitude of current flowing in opposite directions.	1976	-	0	B60L15/08 | B60L15/00 | H04B3/26 | H04B3/02 | H04B15/00	1977	22	TH	TASHIRO, KOREFUMI | ISHIKAWA, KOSUKE	2	7	5	US3204201A | US3588372A | US3609208A	3	1
US4069768A	Device for controlling a propagation direction of noise	A device for controlling a propagation direction of noise which is preferably associated with a sound insulating wall to significantly improve its sound reducing effect of alleviating noise emitted from a noise source such as a railroad, highway and the like on which an electric car and automobiles run. The device comprises a hollow structural body composed of a plurality of elongate hollow passa…	1976	-	0	E01F8/00 | G10K11/175 | G10K11/00 | B61D17/00 | B61K13/00	1978	31	JP	MATSUMOTO, MASAYASU | IIDA, KAZUYOSHI | KONDO, YOSHIKAZU | MIZUNO, KEIICHIRO | NOMOTO, SADAO | MURAYAMA, NORIAKI | WATANABE, KEI	7	12	8	DE2158702A1 | US2726830A | US3111191A | US3177970A | US3212453A | US3772993A | US3812931A | US3830335A	9	3
US4113074A	Method of and apparatus for regulating the brush contact pressure of pantograph assemblies	An improved technique for regulating the contact pressure of a pantograph brush on an overhead guide conductor is described. The brush is supported for vertical movement in a brush support member for adjustable wiping contact with the overhead conductor. The brush support member is in turn supported for movement in a vertical plane via a two-arm scissors arrangement which is supportable on the ro…	1976	-	0	B60L5/18 | B60L5/12	1978	8	DE	STEMMANN, KARL | HOLTMEIER, GERHARD	2	8	7	DE2165813A1 | GB968340A | US3349197A	3	0
US4099589A	DC electric car with auxiliary power and AC drive motor	An electric car is provided with a DC drive motor powered by a conventional storage battery and an AC drive motor powered by the combination of an AC generator driven by an auxiliary internal combustion engine. The car may be driven by the DC motor alone, for example during short range stop and go driving, or it may be driven by the AC motor alone, for example during relatively constant speed lon…	1976	-	0	B60K6/04 | B60K6/00 | B60L11/00 | B60K6/46 | B60K9/04	1978	5	US	WILLIAMS, JAMES R.	1	4	1	US2666492A | US3367438A | US3566717A | US3796278A | US3923115A | US827766A	6	2
US4113042A	Manual control handle for electric vehicle	The disclosure relates to a manual control handle for an electrically powered utility vehicle. The handle provides three functions for the vehicle: steering guidance, speed selection and directional control (forward or reverse). These functions are so designed into the handle that the operator is able to use the handle to control the vehicle without training and with a high degree of safety.	1976	-	0	B62D51/00 | B62D51/04	1978	7	US	VAILL, RONALD E.	1	8	1	US2399605A | US2706008A | US2840175A | US2962106A | US3190994A | US3199621A | US3465841A | US3557893A | US3565199A | US3753473A	10	1
US4130172A	Electric vehicle	An electric motor vehicle drive system including a differential electric motor unit for the vehicle including a stator motor element mounted within a supporting frame and a rotor motor element rotatably mounted within the stator. The stator is connected to a first output shaft while the rotor output shaft is connected to a final output shaft through a one-to-one reverse mechanism which corrects o…	1976	-	0	B60K1/00 | B60K17/04 | B60L15/20	1978	7	US	MOODY, WARREN E.	1	11	1	AT100835B | US1264748A | US1338042A | US2208710A | US2588664A | US2906357A | US3267311A | US632805A | US707923A | US757715A | US759091A | US845080A	13	3
US4091319A	Method and apparatus to recharge a battery aboard an electric vehicle	A method and an apparatus to recharge a power supply aboard a vehicle which is driven by one or more electric traction motors. The motors are capable of being fed by the power supply aboard the vehicle or by an exterior power supply source through an energy regulating circuit aboard the vehicle. The energy regulating circuit is utilized to feed the electric traction motors and to recharge the pow…	1976	-	0	B60L11/18 | H02J7/02 | B60L1/00 | H02P1/00	1978	5	FR	NGUYEN, PHI DUY	1	9	7	US1250231A | US1352480A | US3821626A | US4019108A | US4037145A	5	2
US4037028A	Sodium-sulphur type electric cell	The invention relates to an electric cell of the sodium-sulphur type, suitable more particularly for undergoing a complete recharge. It comprises a cathode tank containing sulphur, an anode tank containing sodium, these reagents being separated by a solid electrolyte tube disposed in said cathode tank which is fitted with graphite felt washers ensuring cathode collection of the current generated,…	1976	-	0	H01M10/39 | H01M10/36	1977	5	FR	LE MEHAUTE, ALAIN | BORDET, PHILIPPE	2	2	22	US3946751A | US3994745A	2	3
US4049884A	Sodium-sulphur electric cell	The invention relates to a new structure for a sodium-sulphur cell. Such a cell comprises a cathode tank containing sulphur, an electrolyte tube closed, at its lower end, containing sodium and immersed in sulphur, a sodium anode tank, a ceramic support holding the said tank and the tube, the cathode tank being fitted with graphite felt washers ensuring cathode collection of the current, the outsi…	1976	-	0	H01M10/39 | H01M10/36	1977	5	FR	DESPLANCHES, GERARD | LAZENNEC, YVON | WICKER, ALAIN	3	12	24	US3811943A | US3946751A | US3960596A	3	1
US4076900A	Sodium-sulphur type electric cell	The invention relates to an electric cell of the sodium-sulphur type particularly adapted for undergoing complete recharging. It comprises a cathode tank containing sulphur, an anode tank containing sodium, these reagents being separated by a solid electrolyte tube disposed in said cathode tank fitted with graphite felt washers ensuring cathode collection of the current generated, wherein said el…	1976	-	0	H01M10/39 | H01M10/36 | H01M12/00	1978	5	FR	LE MEHAUTE, ALAIN | BORDET, PHILIPPE	2	3	20	US3672994A | US3980496A | US3985575A	3	1
US4097357A	Method and device for regenerating zinc	The invention relates to a method and device for regenerating zinc from an alkaline zincate solution. To this end, the solution is contacted with two electrodes under tension, so that zinc is deposited on the negative electrode and oxygen is evolved at the positive electrode, the solution being conveyed at a sufficient speed for the zinc to be deposited and then detached from the electrode. In an…	1976	-	0	C25C7/00 | C25C5/00 | C25C5/02 | H01M8/06 | H01M10/54 | C25C1/16 | C25C7/02	1978	15	FR	JACQUELIN, JEAN	1	22	8	US1056118A | US1255433A | US3326783A | US3483568A | US3547801A | US3728244A | US3751351A | US3957599A | US3985581A | US4001102A | US701215A	11	1
US4041216A	Sodium-sulphur battery, more particularly for electrical drive	The invention relates to a sodium-sulphur battery for electrical drive. It is formed by elements each comprising a cathode tank containing sulphur, a solid electrolyte tube closed at its lower end, containing sodium and arranged in the said cathode tank, a ceramic insulating support for keeping the said electrolyte tube in the said cathode tank, an anode tank containing a supply of sodium, that b…	1976	-	0	H01M2/20 | H01M10/39 | H01M10/36 | H01M2/02 | H01M6/18	1977	7	FR	DESPLANCHES, GERARD | LAZENNEC, YVON | WICKER, ALAIN	3	10	20	US3404035A | US3413150A | US3758337A | US3811943A | US3946751A	5	2
US4124812A	Braking control apparatus for an electric motor operated vehicle	In cases of subjecting an electric motor operated vehicle to electric braking, regenerative braking is performed during the first stage of the braking operation thereby supplying the armature current to the battery as a load, and a plugging operation is performed during the last stage thereof to complete the braking operation, whereby the efficiency of operation is enhanced by conserving the arma…	1976	-	0	H02P3/10 | H02P3/14 | H02P3/06 | H02P3/08 | B60L7/00	1978	7	JP	NAITO, SHOTARO | IBAMOTO, MASAHIKO | KIWAKI, HISAKATSU | ONODA, YOSHIMITSU	4	11	2	CA792894A | US2243590A | US2275118A | US2505281A | US2539191A | US2926759A | US3694721A | US3710216A | US3828235A | US3944899A	10	2
US4158401A	Device for controlling a propagation direction of noise	A device for controlling a propagation direction of noise, which is preferably associated with a sound insulating wall to significantly improve its sound reducing effect of alleviating noise emitted from a noise source such as a railroad, highway and the like on which an electric car and automobiles run. The device comprises a hollow structural body composed of a plurality of elongated vertical h…	1976	-	0	E01F8/00 | G10K11/175 | G10K11/00 | E01B2/00 | E04H17/00	1979	20	JP	MATSUMOTO, MASAYASU | IIDA, KAZUYOSHI | KONDO, YOSHIKAZU | MIZUNO, KEIICHIRO | NOMOTO, SADAO | MURAYAMA, NORIAKI | WATANABE, KEI | KATAYAMA, TOMONORI	8	11	2	US3113634A | US3887031A | US3913702A | US4069768A	4	2
US4150324A	Speed control system of traction motor for electric vehicles	A speed control system of traction motors for electric vehicles comprises a traction motor for causing an electric vehicle to run, a D.C. supply source for supplying voltage to the traction motor, a chopper for chopping the voltage fed from the D.C. supply source to the motor, and a chopper control circuit for controlling the operation of the chopper. The chopper control circuit comprises a circu…	1977	-	0	H02P7/29 | H02P7/18 | H02P5/00	1979	7	JP	NAITO, SHOTARO	1	2	1	US3596162A | US3743911A | US3783360A | US3875486A | US3883786A | US3914672A | US4066934A	7	7
US4171506A	Control apparatus for an electric car	In an electric car, wherein the powering drive and the braking drive are executed by on-off controlling a current through a d. c. motor by means of a chopper, when the electric car is below a predetermined speed, a field coil of the d. c. motor is put into a series winding connection so as to carry out full field control, and when the car is above the predetermined speed, the field coil of the d.…	1977	-	0	H02P7/29 | H02P7/18 | B60L15/28 | H02P7/298 | H02P5/06	1979	13	JP	HORIUCHI, MICHIMASA | NARITA, HIROSHI | TSUBOI, TAKASHI	3	17	8	US3466522A | US3697852A | US3755724A	3	2
US4188569A	Control circuit for an electric vehicle traction motor	A control circuit for an electric vehicle traction motor having separate armature and field windings, includes an armature winding current control, a braking contact which is in series with the armature winding and which is closed or opened in accordance with whether motoring or braking is required, an alternative path being provided for motor current during braking, reversing switch means connec…	1977	-	0	H02P7/298 | H02P7/18 | H02P3/14 | B60L15/28 | H02P7/29 | H02P3/12	1980	21	US	CAMPBELL, GRAEME R.	1	3	9	US3989990A | US4008423A | US4066939A	3	3
US4108288A	Current collector shoe suspension for externally powered electric vehicle	A current collector shoe suspension for sliding contact with an electric power line in an externally powered electric vehicle. Current collecting shoes are resiliently biased toward a power rail through a plurality of interconnected vibration absorbing units pivotally mounted to the vehicle. Each unit can vibrate independently of the others, and the units have different resonance points so displa…	1977	-	0	B60L5/00 | B60L5/38	1978	6	JP	MANABE, KATSUSHI | NAKAMA, FUMIO | SHIBAYAMA, KUNIO	3	6	5	DE483881C | US1728819A	2	1
US4189667A	Control circuits for electric traction motors for vehicles	An electric vehicle traction motor control circuit includes an armature current control and a separate field current control. The armature current control includes an armature current demand signal generator, a difference amplifier comparing the demand signal with a signal from an armature current transducer. This amplifier drives an armature current switching regulator including a Schmitt trigge…	1977	-	0	H02P7/298 | H02P7/18 | B60L15/28 | H02P5/16	1980	21	US	BOXER, TREVOR C.	1	7	8	US3378746A | US3569809A | US3982612A | US3989990A | US4037144A | US4052647A	6	0
US4087895A	Device for rapidly exchanging an accumulator battery on an electric vehicle	The device comprises a pallet and a device for rendering the pallet easily movable relative to the ground. A raising device is disposed between the pallet and the battery to be exchanged. A device guides the battery relative to the vehicle and a device hooks and locks the battery to the vehicle.	1977	-	0	B60K1/04 | B60S5/06 | B60S5/00 | B23P19/04	1978	5	FR	ETIENNE, MICHEL	1	10	5	US1745959A | US2070960A | US3174722A	3	2
US4158802A	Rechargeable battery powered electric car and recharging station therefor	A rechargeable battery powered electric vehicle comprising an electric motor powered by a rechargeable storage battery in combination with a recharging station comprising extendible electrodes for supplying recharging power for the vehicle's storage battery, said vehicle comprising a charging circuit connected to said battery with one lead grounded to the vehicle body and one lead connected to a …	1977	-	0	H02J7/00 | H02J7/02	1979	4	US	ROSE, II, WILLIAM R.	1	6	1	US3273038A | US3529229A | US3596018A | US3603860A | US691473A	5	1
US4110668A	Thyristor pulse controller for plural loads	A pulse controller for controlling the current supply to a plurality of d.c. loads through a respective main thyristor for each load is provided with digital circuitry operable to maintain the mark-space ratios of voltage applied to the loads in a relationship to one another which is set by a differential control circuit while the mark-space ratios are simultaneously varied in response to a drive…	1977	-	0	H02M3/139 | H02P5/68 | H02M3/04 | H03K3/00	1978	12	US	GURWICZ, DAVID | SLOAN, ALBERT E. | MOSS, BARRY | WILD, ARTHUR | ORD, WILLIAM R.	5	10	1	US3596154A | US3870935A | US3970160A | US4028597A | US4032825A	5	4
US4196377A	Control circuits for electric traction motors for vehicles	An electric vehicle traction motor control circuit includes separate armature and field current controls. The armature control includes a difference amplifier connected to compare a current demand signal with an actual current signal from a transducer and a switching circuit controlled by this difference amplifier. The field control includes a second difference amplifier which operates to weaken …	1977	-	0	H02P7/298 | H02P7/18 | B60L15/28 | H02P3/14 | H02P5/06	1980	20	US	BOXER, TREVOR C.	1	5	9	US3378746A | US3569809A | US3841238A | US3866098A | US3989990A | US4037144A	6	1
US4174014A	Shock absorbent electric vehicle and batteries	Storage batteries and/or aggregates thereof are constructed to provide a high impact absorbency, so that their mass will serve a dual function: storing electricity and absorbing collision impacts. The collision protection for humans also involves two separate functions: impact absorption and gradual deceleration. The former is achieved by adding highly shock absorbent closed cell foamed metal pla…	1977	-	0	B60K1/04 | B60L3/00 | B60R19/00 | H01M2/10 | B60L11/18	1979	14	US	BJORKSTEN, JOHAN A.	1	1	1	US1173616A | US1179407A | US1578302A | US2640864A | US2751289A | US3391752A | US3497027A | US3531327A | US3692585A | US3846178A | US3897221A	11	1
US4095665A	Electric car	A vehicle powered by an electric motor linked by a first clutch to a first shaft of a gear box, with a generator linked by a second clutch to a second shaft of the gear box, with the gear box linked by a third shaft to the drive shaft of a vehicle wheel. Both clutches are electrically controlled so that the generator may be driven from the gear box when the vehicle is decelerating with the first …	1977	-	0	B60L7/00 | B60K1/00 | B60L7/12 | B60T1/00 | B60T1/10	1978	3	US	ARMFIELD, DONALD A.	1	3	1	US1562903A | US3367438A | US3499163A | US3530356A | US3874472A	5	1
US4223255A	Electric wheel	An electric motor with microprogrammed controller and dual-functioning brushless commutation/rectification circuitry contained entirely within a wheel. The principal use of this electric motor is intended to be, but not limited to, powering a four-wheel drive electric vehicle through normal driving modes and serving as a power-recovery generator during braking. The magnetic and electronic configu…	1977	-	0	B60L11/18 | H02K29/00 | H02P7/28 | H02P7/18	1980	16	US	GOLDMAN, GARY S. | BEISHLINE, ALLEN W.	2	34	1	DE2337696A1 | US2104707A | US3884317A | US3917988A | US3924166A | US3949283A	6	11
US4125682A	Sodium-sulphur electric cell	The invention relates to a sodium-sulphur electric cell. It comprises a cathode tank containing sulphur, a solid electrolyte tube being disposed in this tank and containing sodium, said cathode tank being lined with a continuous strip of felt or fabric, more particularly of graphite wound in a spiral one of whose ends is in contact with the wall of the cathode tank, at least one of the turns of s…	1977	-	0	H01M10/39 | H01M10/36 | A23K1/00 | A23K1/16 | A23K20/195	1978	8	FR	BORDET, PHILIPPE | LE MEHAUTE, ALAIN	2	4	12	US3841912A | US4027075A | US4029858A | US4048394A	4	3
US4114076A	Control system for a motor having a shunt field winding	Control system for a motor having a shunt field winding is disclosed. In an electric vehicle, when an accelerator pedal is stepped on at the start, a field current is increased to increase the rotational speed of the motor in accordance with the stepped angle of the pedal. In the operating region where the rotational speed of the motor is not increased in accordance with the increase of the field…	1977	-	0	B60L15/20 | H02P1/20	1978	15	JP	TERANISHI, TAKANORI | NAKASHIMA, TOSHIHIKO	2	10	1	US3515970A | US3716768A | US3962612A	3	2
US4240015A	Control system and method for operating a DC motor	A system applicable for use in an electric vehicle, for example, for controlling a separately-excited DC motor, permits field current control over all operating speed ranges of the motor. Below base speed a current limiting resistor is placed in series with the armature winding and the torque is directly proportional to field current. Above base speed, the resistor is shorted, and the speed is in…	1977	Armstrong et al., "A Quiet Efficient Controller for Electric Vehicles" Automotive Engineering Congress and Exposition, Detroit, Mich., Paper No. 750470. | Gottlieb, I. M. Electric Motors & Electronic Motor Control Techniques, pp. 56-58, H. W. Sams & Co., 1976. | Kuecken, J. A. Solid-State Motor Controls, pp. 53-55, Tab Books, Jun. 1978. | Thompson "Advanced Electronic Control Systems for Electric…	4	H02P7/282 | H02P7/18 | H02P5/40	1980	14	US	WHITE, KEVIN E.	1	5	1	US3475671A | US3728599A | US3845368A | US3909685A | US3915251A | US3950684A | US3959701A | US3962612A | US3984744A | US4019107A | US4037144A | USB475236I5	12	0
US4170752A	System for determining and calculating the work done by a mobile electrical machine at an energy supply station	A system for determining and accounting for the service of an electric vehicle provided with a battery which has an electric-current supply network, a pulse generator connected between this network and the vehicle for generating a time-spaced sequence of accounting pulses representing at least the value of electrical energy delivered to the vehicle, a pulse counter connected to the pulse generato…	1977	Proc. I.E.E., vol. 119, No. 6, Jun. 1972, Moreton, "Fuel Guage for the Electric Car".	1	G01R11/56 | G01R11/64 | G01R21/00 | G01R11/00 | G07F15/00 | H02J7/00	1979	9	DE	BUSCH, HEINRICH | ZANDER, EBERHARD	2	11	10	US3365045A | US3371194A | US3778637A | US3938018A | US735505A	5	0
US4162436A	Motor speed controller	A control system for powering the direct current drive motor of an electric vehicle from a storage battery employs a semi-conductor switch to connect the battery to the motor. Speed control of the vehicle is achieved through operator control of an accelerator which provides an analog output voltage. A multi-vibrator provides a bi-valued output signal varying between 100% on time and 100% off time…	1977	-	0	H02P7/29 | H02P7/18 | H02P5/00	1979	8	DE	WALDORF, LINDSEY E. | MONROE, KENNETH E.	2	3	1	US3223909A | US3349309A | US3441827A | US3716767A | US3855520A | US4066934A	6	2
US4103211A	Dynamic drag arrangement for electrically propelled traction vehicles	A propulsion system for traction vehicles utilizing separately excited electric traction motors in which a level of reverse motor torque is produced when speed control is released to effect a dynamic drag on the vehicle. The system simulates in an electric vehicle the dynamic drag effect characteristic of an internal combustion engine driven vehicle when the accelerator is released. The effect is…	1977	-	0	B60L7/00 | B60K6/04 | B60K6/00 | B60L7/18 | H02P3/14 | H02P3/06 | B60L7/20 | B60K6/46 | B60L50/11 | B60W10/08 | B60W10/18 | B60W20/00	1978	10	US	GARDNER, ALVIN LEONARD | TURLEY, BARRY JAY	2	12	8	US3651388A | US3728599A | US4010407A	3	0
US4117206A	Nickel oxide-hydrogen cell	Nickel/hydrogen cells have a long cycle life and other attributes making them desirable for electric vehicle applications, but their cost is high. Cost reduction is obtained by the use of positive electrodes with high capacity per unit area, e.g. porous sintered nickel oxide electrodes, which contain absorbed therein major quantities of the electrolyte. The structure of positive and hydrophilic n…	1977	-	0	H01M10/34	1978	11	DE	PLUST, HEINZ | GUTMANN, GUNTER	2	14	7	US3669744A | US3850694A | US3867199A | US3990910A	4	1
US4139679A	Rechargeable electrochemical system	The invention relates to a rechargeable electrochemical system suitable for use in an electric vehicle. It comprises a battery comprising at least one positive electrode depolarized by air, at least one negative collector, a tank, an electrolyzer comprising at least one positive electrode and one negative electrode, an electrolyte bearing in suspension the negative active material. The electrolyt…	1977	-	0	H01M8/18 | H01M2/40 | H01M8/04 | H01M12/08	1979	7	FR	APPLEBY, ANTHONY J. | JACQUELIN, JEAN	2	12	6	US3849202A | US3902918A | US4038458A	3	0
US4129795A	Electromagnetic piston engine	The subject of this invention is a piston engine without cranks and crankshaft. Its pistons are operated by neither steam nor gaseous combustion. It depends on electrical energy, but in a manner quite different from those of the conventional electric cars and motors. Its principal parts include electromagnets having iron cores, electromagnets with magnetic-fluid cores, permanent magnets, pistons …	1977	-	0	H02K7/06 | H02K7/065	1978	19	US	MIYADA, THOMAS S.	1	7	1	US3437044A | US3542495A | US3942913A | US3949249A	4	0
US4124086A	Electric vehicle drive train having unipolar motor	{PG,1 An electric vehicle drive train having a unipolar motor connected between a DC source of electrical energy and a differential or other mechanism for turning the wheels of an electric vehicle. The DC source consists of a low-voltage battery or thermoelectric generator which has first and second electrodes. One of the electrodes is the container of the DC source and the other source electrode…	1978	-	0	B60K1/00 | H02K31/00 | H01M10/39 | H01M10/00 | H01M10/36 | B60L11/18 | H02K31/04 | B60K17/08	1978	8	US	JANOTIK, ADAM M.	1	9	7	US3185877A | US3861485A | US3866703A | US3984715A | US4034248A	5	0
US4171507A	Electric vehicle traction motor control	An electric vehicle traction motor control circuit includes a main thyristor in series with the motor armature between two supply rails. A second thyristor is connected in series with a commutating capacitor across the main thyristor which it can turn off by diverting the motor current briefly into the commutating capacitor. A third thyristor is connected in series with an inductor across the com…	1978	-	0	H02P7/28 | H02P7/18 | B60L15/28 | H02P7/29 | H02P5/12	1979	15	US	JOYES, JOHN F.	1	7	13	US4032825A | US4057752A | US4068153A | US4081725A	4	0
US4172233A	Electric vehicle traction motor control	An electric vehicle traction motor control circuit includes a main thyristor in series with the motor armature. A second thyristor is connected in series with a commutating capacitor across the main thyristor which can be switched off by firing the second thyristor so that the motor current is diverted into the commutating capacitor. A third thyristor is connected in series with an inductor acros…	1978	-	0	H02P7/28 | H02P7/29 | H02P7/18 | B60L15/28 | H02P5/12	1979	15	US	JOYES, JOHN F.	1	6	24	US3993942A | US4032825A | US4074175A | US4081725A	4	0
US4172232A	Electric vehicle traction motor control	An electric vehicle traction motor control circuit includes a main thyristor in series with a fuse, and the armature of the motor. A second thyristor and a commutating capacitor are connected in series across the series combination of the main thyristor and fuse. A third thyristor is connected in series with an inductor across the capacitor, and when fired, acts to reverse the voltage stored on t…	1978	-	0	H02P7/29 | H02P7/18 | B60L3/00 | H02P5/12	1979	15	US	JOYES, JOHN F.	1	4	9	US3843912A | US3902105A | US3936707A	3	0
US4187436A	Device for regulating the source of electric energy on a hybrid electric vehicle	Device for regulating the source of electric energy on a hybrid electric vehicle comprising at least an electric motor for driving the driving wheels of the vehicle and supplied with current by said source of energy and a generating set comprising a heat engine with which there is associated a current generator supplying current to said source of electric energy. This device comprises a circuit f…	1978	-	0	B60K6/04 | B60K6/00 | H02J7/32 | B60K6/46 | B60L11/12	1980	10	FR	ETIENNE, MICHEL	1	7	5	US1790634A | US1790635A | US3503464A | US3719881A | US3732751A | US3792327A | US3991357A | US4042056A	8	5
US4242617A	Electric vehicle having dynamic braking and regeneration	An electrical vehicle is propelled by a constant speed motor receiving current from a storage battery. An alternator, driven by the vehicle power train through a differential while the vehicle is in motion, is associated with the drive train such that it controls the velocity of the vehicle. Dynamic braking through increasing field current of the alternator is provided. The alternator is used to …	1978	-	0	B60L11/18 | H02K7/00 | H02K7/10	1980	7	US	JENNINGS, MARVIN D.	1	9	1	US2179364A | US2429570A | US2480065A	3	0
US4258304A	Battery charger for electrical vehicle	An on-board charger for an electric vehicle propulsion system which provides high charging capacity with minimum weight addition by sharing major elements of the electric vehicle power converter. In the preferred construction, the vehicle power converter has a magnetic element, an interphase transformer, connecting the output of the converter to the motor load. A primary winding is added to the i…	1978	-	0	B60L11/18 | H02J7/02 | H02J7/10 | B62D45/00	1981	10	US	BOURKE, ROBERT F.	1	9	1	US3081426A | US3609502A | US3673485A | US3736480A | US3904947A | US3938020A | US3958173A | US4136382A	8	2
US4217529A	Propulsion system for electrical vehicle	A propulsion system for an electric vehicle in which a chopper is used to provide controlled DC power to a separately excited DC propulsion motor. In order to provide increased torque for comparatively short intervals to meet on-the-road requirements, the propulsion motor is provided with two sets of shunt field windings, and switch means are provided for connecting the windings in series or in p…	1978	-	0	H02P7/298 | H02P7/18 | H02P5/06	1980	14	US	BOURKE, ROBERT F. | THIMMESCH, DAVID M.	2	10	1	US2706008A | US3223909A | US3735220A | US3755724A | US4042865A	5	3
US4218644A	Time controlled battery charger	In a charger for the battery of an electric vehicle, a stable time of day clock is provided to initiate charging at a preselected time of day, and to control at least a portion of the charge cycle. The clock can be set in accordance with the schedule established for the vehicle so that charging will be accomplished automatically during the scheduled time of day when the vehicle is not in use. In …	1978	-	0	H02J7/00 | H02J7/04	1980	12	US	BOURKE, ROBERT F. | JOHANSEN, DAVID K.	2	12	1	US3867681A | US3870855A | US3898547A | US3904947A | US4097792A	5	0
US4216420A	Braking control system selectively operable in dynamic and regenerative braking operation for electric car	A chopper and a series circuit of a dynamic braking resistor and a thyristor are connected in parallel with a d.c. motor which is operated as a generator during braking operation. A series circuit of a diode and an inductance element is connected in series with the d.c. motor. A condenser connected between the ground and the junction of the inductance element and the diode forms a filter circuit …	1978	-	0	H02P3/06 | H02P3/08 | H02P3/12 | B60L7/22 | H02P3/14	1980	6	JP	JINBO, YOSHIJI | KOZU, EIJI | NARITA, HIROSHI	3	4	7	US3577055A | US3593089A | US3657625A | US3876920A | US3947740A | US3983465A | US4087727A	7	3
US4190137A	Apparatus for deicing of trolley wires	In a power transmission system comprising at least two trolley wires for supplying an alternating current power to an electric vehicle, and at least two feeder lines coupled to the trolley wires at feeding points of the corresponding trolley wires spaced apart a given interval for feeding a voltage to the trolley wires, with a closed loop formed between a portion of the trolley wires and a portio…	1978	-	0	B60M3/00 | B60M1/34	1980	13	JP	SHIMADA, AKIRA | WATANABE, KOUICHI | NAKAJIMA, KATSUJI	3	10	1	US2870311A | US3316362A	2	0
US4136382A	Converter system	A converter in one embodiment including six solid-state switches arranged as a three-phase bridge circuit operable in a first mode for inverting the DC voltage from a battery into a plural phase AC output voltage, and operable in a second mode as a single-phase bridge rectifier for controllably rectifying single-phase AC line voltage into a DC voltage. An AC relay in its de-energized state has sw…	1978	-	0	B60L11/18 | H02J7/02 | H02M7/66 | H02M7/757	1979	7	US	RICCI, RONALD L.	1	16	3	US3044023A | US3293445A | US3321695A | US3339080A	4	1
US4232930A	Battery plug and receptacle for use in mines	A battery plug and receptacle each of which is formed from individual cartridges for each member. The cartridges are molded in a section of a circle. When installed enough cartridges are utilized to form a full circle. A keeper is provided for containing the cartridges within the housing. Lead screws which hold the line conductors in place are put in the side of the cartridges so that when the pl…	1978	-	0	H01R13/502 | H01R13/64	1980	9	US	TETI, JOHN J.	1	3	1	GB1336595A | US1872678A | US2032501A | US2557818A | US3656086A	5	0
US4248323A	Electric vehicle with displaceable battery pack	A vehicle which is driven by an electric motor provided with a battery pack, or by an internal combustion engine, comprises a main body portion and a frame which is slidable with respect to the main body portion and which carries the internal combustion engine or electric motor and battery pack and at least one pair of driven wheels, and a transmission connecting the engine or motor to the driven…	1978	-	0	B60K1/04 | B62D21/17 | B62D25/08	1981	5	US	GAFFNEY, EDWARD N.	1	4	9	DE874109C | GB743938A | US4027737A | USRE28675E1	4	0
US4277737A	Method of and means for utilizing rechargeable batteries in the operation of electric vehicles	The engine of an automotive vehicle is powered by an assembly of electric batteries which are recharged from time to time, on standstill or during driving, from various sources including a set of solar cells on the vehicle body, braking generators driven by the vehicle wheels on deceleration, and external power supplies. Both the batteries and the solar cells can be selectively connected in serie…	1978	-	0	B60L15/04 | B60L15/00 | H01M10/42 | H01M10/44 | H02J7/00 | H01M10/50 | H02G13/08	1981	7	DE	MULLER-WERTH, BERND	1	7	9	US3387194A | US3444946A | US3461954A | US3487229A | US3530536A | US3736489A | US3798072A | US3845835A | US3874472A | US3904947A | US3971454A | US4139812A	12	1
US4191914A	Control circuit for a DC electric motor particularly used in the propulsion of an electric vehicle	A method and apparatus for optimally controlling a DC motor used in the propulsion of a vehicle to both provide mechanical driving energy (or traction) to the vehicle during acceleration and to recover electrical energy from the motor when the vehicle is decelerating. The armature and field currents of the DC motor are continuously adjusted for different loads at all speeds of rotation in the tra…	1978	-	0	H02P7/28 | H02P7/18 | H02P7/14	1980	13	FR	LECLUSE, JEAN-FRANCOIS	1	12	5	US3866098A | US3950684A | US3969660A | US3989990A | US4008423A | US4068153A | US4114076A	7	1
US4246522A	Power converter with programmable commutation	A power converter having improved efficiency and useful, for example, in the propulsion system of an electric vehicle. The power converter includes a dual chopper having an output level variable over a rather wide range for controlling the speed of the vehicle from stop to cruising. A commutating inverter is transformer coupled to the chopper for commutating thyristors in the chopper. Efficiency …	1978	-	0	H02M3/137 | H02M3/04 | H02M3/135 | H02P5/16	1981	17	US	BOURKE, ROBERT F. | THIMMESCH, DAVID M.	2	10	5	US3938015A | US3993942A | US4008423A | US4017777A | US4032825A | US4074175A	6	0
US4260938A	Control circuits for electrically driven vehicles	A control circuit for a d.c. motor for an electric vehicle operates by controlling motor current in accordance with the error between a current demand signal and a signal derived from a current transducer. The current demand signal is generated by a potentiometer array, with the potentiometer slider connected to an input terminal of an operation amplifier. This amplifier has its output terminal c…	1978	-	0	B60L11/18 | H02P7/29 | H02P7/18 | B60L15/28 | H02P7/28	1981	10	US	JOYES, JOHN F.	1	5	9	US3456177A | US3484676A | US3841238A | US3914671A	4	2
US4169191A	Battery clamping and retention	A low-profile and versatile battery-retaining assembly used to secure a plurality of batteries for an electric vehicle. The batteries are arranged in close proximity to one another in a generally rectangular matrix of two or more and each has recessed hold-down portions located on opposite lower edges. A perimeter frame extends about the battery arrangement and includes vertical and horizontal ed…	1978	-	0	H01M2/10	1979	4	US	ALT, ROBERT D. | WILLIAMS, ALVERSON B. | PAULY, EDWARD L.	3	2	1	US1716610A | US2939901A | US3199624A | US4109064A	4	0
US4181188A	Energy efficient passenger vehicle	An energy efficient passenger carrying vehicle for road use. The vehicle basically comprises a long, narrow body carrying two passengers in a back-to-back relationship. The vehicle is basically a battery powered electric vehicle that can be charged by all free energy sources; namely, the sun, the wind, human muscles and momentum. The vehicle comprises four modules, namely body, solar, and two pow…	1978	-	0	B60L8/00 | B60K1/04 | B60K1/02 | B60K1/00 | B60K16/00 | B62K5/00 | B62M23/02 | B60K8/00 | B62M6/40 | B62M6/60 | B62M6/85 | B60L11/18	1980	7	US	DESSERT, RICHARD	1	6	5	US2177793A | US23277A | US2443565A | US3419434A | US3444946A | US3884317A | US3971454A | US4141425A | US656323A	9	2
US4267500A	Control cooling means	Cooling means for cooling a control such as for use in controlling the operation of electric vehicles or the like. The control utilizes a direct current battery power supply and includes an inverter for delivering alternating current to an alternating current motor of an air moving structure, such as a fan, provided for cooling the control during the operation thereof. The circuit is arranged to …	1978	-	0	H02P7/00 | H02P27/06	1981	6	US	BOURKE, ROBERT F. | JOHANSEN, DAVID K.	2	20	1	US2959723A | US3059164A | US3373334A | US3869566A | US4148097A	5	0
US4264861A	Electronic ampere-hour meter	An amp-hour meter for a load driven by direct current, such as an electric vehicle, comprises a modulator connected across a resistor in series with the load for amplitude-modulating a pulse train from a multivibrator translated by a demodulator into a unipolar voltage varying with the load current. A sampler converts this voltage into a train of output pulses, generated at a rate proportional to…	1978	-	0	G01R21/00 | G01R21/127 | G01R21/06	1981	4	RO	RADU, IONEL | TANASESCU, FLORIN T.	2	4	1	US2637820A | US2663846A | US2897445A | US2919408A | US2994825A | US3041535A | US3484681A | US3805157A | US3971980A	9	0
US4217527A	Electrical vehicle controller with programmed motor current	A variable duty cycle power converter operable in a current controlled loop and having means for delivering increased load current at low duty cycles for efficient use of the switching elements in the converter. A current limit is established for maximum duty cycle which allows current flow through the power switching elements near but within the ratings of the devices. The maximum limit is progr…	1978	-	0	H02P7/298 | H02P7/18 | H02P5/40	1980	12	US	BOURKE, ROBERT F. | THIMMESCH, DAVID M.	2	8	1	US3569810A | US3582746A | US4123692A	3	2
US4318449A	Electric drive propulsion system for vehicles	A combination of a combustion engine connected to operate intermittently at its point of peak efficiency for effecting recharge of an electric power drive system provides a vehicle drive system capable of 100 miles per gallon.	1978	-	0	B60K6/00 | B60K1/00 | B60K6/04 | B60K6/46 | B60W10/26	1982	6	US	SALISBURY, WINFIELD W.	1	11	1	US3367438A | US3514681A | US3792327A | US3866703A | US3904947A | US4095664A	6	1
US4220902A	Electrical vehicle traction equipment	An improved traction apparatus for electrical vehicles that are supplied with energy over a contact line and that utilize a filter capacitor to smooth the input current to a DC convertor that is used to energize a driving motor. The improvement concerns means for avoiding surges of filter capacitor charging current when the line voltage rises after a line voltage drop. A thyristor is used to pass…	1978	-	0	B60L3/04 | H02P3/14	1980	8	SE	ARONSSON, OLLE | FRANK, KJELL | FRIDEN, LARS	3	9	4	US3543121A | US3569810A | US3803454A | US4074175A	4	0
US4288728A	Electric vehicle control apparatus	An electric vehicle control apparatus fixed onto an electric vehicle body and including at least a main semiconductor device and a flywheel diode comprises a base member thereof fixed onto said vehicle body being in close contact therewith, a heat sink made of a metallic plate and fixed onto a portion of said base member through a thin sheet of an insulating material intervening therebetween, at …	1979	-	0	H01L25/10 | H01L25/11 | H02M3/135 | H02M3/04 | B60L15/00 | H01L25/18 | H05K7/04 | B60L11/18	1981	12	JP	NIIMI, MASAYOSHI | TORII, KOSHI | KATO, HIDETOSHI	3	12	7	GB1088375A | US3428871A | US3476981A | US3486103A | US3538362A | US3729664A | US3739210A | US3778650A | US4161016A	9	2
US4235300A	Front wheel suspension for electric vehicles with front wheel drive	Front wheel suspension for electric vehicles with front wheel drive, comprising at least two arms provided between a rigid front axle and frame members of the vehicle, at least one of said arms being articulated to the axle and all arms extending mainly horizontally from the axle and being connected to the frame members by means of ball joints, a differential unit arranged at the central part of …	1979	-	0	B60G9/00 | B60K1/00 | B60K7/00	1980	6	NO	CAPJON, JAN W.	1	7	10	US1178144A | US1223495A | US2001029A | US2013599A | US2227379A | US3917016A	6	0
US4316132A	PWM Inverter control and the application thereof within electric vehicles	An inverter (34) which provides power to an A.C. machine (28) is controlled by a circuit (36) employing PWM control strategy whereby A.C. power is supplied to the machine at a preselectable frequency and preselectable voltage. This is accomplished by the technique of waveform notching in which the shapes of the notches are varied to determine the average energy content of the overall waveform. Th…	1979	-	0	B60L11/18 | H02P23/08 | H02P5/34 | H02P5/36	1982	19	US	GEPPERT, STEVEN	1	23	4	US3297926A | US3971972A | US3986087A | US4078192A | US4099107A | US4099109A	6	5
US4289226A	Electric vehicle battery recharging station	A parking meter-type apparatus for recharging the batteries of an electric vehicle when parked. The apparatus includes an electric outlet socket, connected with a municipal source of electrical energy, connectable with a vehicle mounted battery charger. The apparatus is manually actuated after inserting a coin for dispensing a predetermined quantity of electrical energy.	1979	-	0	G07F17/00 | G07F15/12	1981	4	US	WILKINSON, RUDOLPH P.	1	4	1	AU153156B | US1743777A | US2505389A | US4052655A | US796062A | US844436A	7	1
US4270622A	Drive axle for electric vehicle	An electric powered vehicle drive axle is disclosed. The axle of the present invention comprises a ring gear; a first pinion gear for rotating the ring gear; a differential carried by the ring gear; a pair of axle shafts driven by the differential for rotatably driving a pair of drive wheels; the device supported and enclosed by a housing. A second pinion gear is employed which rotatably engages …	1979	-	0	B60K1/02 | B60K1/00	1981	5	US	TRAVIS, JAMES M.	1	4	1	DE2559438A1 | NL70195C | US1340249A | US1469264A | US1551594A | US1661780A | US1951089A | US2238615A | US2317324A | US2588341A | US2589788A | US3119537A | US3211249A | US4039037A	14	0
US4227595A	Current transmitting system for electrical vehicle	A current transmitting system for use with a self-propelled automatically steered electric vehicle includes a pair of parallel, circularly arranged bus bars connected to a low-frequency A.C. power source, an induction cable extending along the bus bars and connected to a high-frequency A.C. power source, and a current collecting shoe slidable on and along each of the bus bars for transmitting the…	1979	-	0	B60L5/00 | B60L5/40 | B60M1/34 | B60L9/00 | B60M1/00 | B60M3/00 | B60M7/00 | B60L1/00	1980	7	JP	HAMADA, MITSUHARU	1	1	3	JP1977039228A | US2554248A	2	1
US4345190A	Chopper control system	A thyristor chopper whose gate signal is controlled by a magnetic phase shifter is connected between a battery and a series motor of an electric vehicle and is short-circuited by a bypass contactor as soon as the duty factor of the chopper attains 100%. In the short-circuited condition of the chopper, the magnetic phase shifter remains idle and does not participate in the control operation althou…	1979	-	0	H02M3/135 | H02M3/04 | H02M1/08 | H02P7/29 | H02P5/06	1982	11	JP	HORIUCHI, MICHIMASA | IBAMOTO, MASAHIKO | ROKUTAN, HIDEAKI	3	6	6	US3500161A | US4032833A | US4163191A | US4171506A | US4171510A | US4171532A | US4211965A | US4217527A	8	0
US4371824A	Base drive and overlap protection circuit	An inverter (34) which provides power to an A. C. machine (28) is controlled by a circuit (36) employing PWM control strategy whereby A. C. power is supplied to the machine at a preselectable frequency and preselectable voltage. This is accomplished by the technique of waveform notching in which the shapes of the notches are varied to determine the average energy content of the overall waveform. …	1979	IBM Technical Disclosure Bulletin, Antistorage Overlap Circuit, B. E. Hart, vol. 16, No. 6, Nov. 1973.	1	B60L11/18 | H02P23/00 | H02P27/04 | H02P7/58	1983	22	US	GRITTER, DAVID J.	1	30	1	US3609507A | US3629725A | US4126819A | US4155113A | US4213103A	5	6
US4256196A	Electric vehicle with waddington drive	A vehicular drive system is presented which couples an infinitely variable automatic transmission to a constant speed electric motor. The drive system utilizes a battery powered DC motor having a no-load to full-load speed variation of less than 10 percent. The motor drives the input shaft of the transmission. The output of the transmission is coupled to drive the vehicle axle. Adjustment of the …	1979	-	0	B60K1/00 | F16H29/22 | B60K25/10	1981	9	US	WADDINGTON, CLIVE	1	9	1	US2778066A | US3202234A | US3803932A | US3874253A | US3892139A | US4098147A | US4153128A | US4175632A	8	0
US4283968A	Housing assembly for electric vehicle transaxle	Disclosed is a drive assembly (10) for an electrically powered vehicle (12). The assembly includes a transaxle (16) having a two-speed transmission (40) and a drive axle differential (46) disposed in a unitary housing assembly (38), an oil-cooled prime mover or electric motor (14) for driving the transmission input shaft (42), an adapter assembly (24) for supporting the prime mover on the transax…	1979	-	0	B60K1/00 | F16H57/02 | F16H57/037 | F16H57/038 | F16H37/08 | F16H3/74 | F16H3/56	1981	10	US	KALNS, ILMARS	1	8	1	SE122586C1 | US2436746A | US3150533A	3	2
US4227132A	Thyristor interlock and indicator light circuit for electric vehicles	Disclosed herein is a thyristor interlock circuit for energizing a DC motor, the circuit comprising a solenoid switch including an actuating coil, the solenoid switch and the motor being connected in series relation between the opposed terminals of the DC source, a thyristor having an anode, a cathode, and a gate, an ignition switch which connects the anode to one terminal of the DC source, a sta…	1979	-	0	B60L3/00	1980	8	US	CAVIL, DAVID T. | MCAULIFFE, GERALD N.	2	14	1	US3649896A | US3659113A | US3726265A | US3827540A | US3964444A | US4051915A	6	0
US4272716A	Device for simulating the operation of an accumulator battery, in particular a traction battery for an electric vehicle	This device comprises a rectifier-inverter supplied with current by the mains and adapted to deliver a charging current to the battery in the course of the charging periods of the battery and to restore to the mains the discharge current of the battery in the course of the discharging periods of the battery, a direct current chopper for chopping the current of the battery at an available conducti…	1979	-	0	G01R31/36 | H01M10/44 | H02J7/00	1981	14	FR	ETIENNE, MICHEL	1	16	12	DE1671821A1 | SU547913A1 | US3663938A | US3950689A | US4065711A	5	1
US4289835A	Lead acid battery having cellular matrix positive electrode	A lead-acid battery having a positive electrode with an electrically conducting current collector bus plate, a honeycomb matrix structure extending from at least one side of the bus plate forming multiple positive active material compartments and an acid ion porous retainer means adjacent the open ends of the material compartments, the compartments containing positive active material having lead …	1979	-	0	H01M4/72 | H01M4/62 | H01M4/73 | H01M4/76 | H01M4/14 | H01M4/70 | H01M10/44	1981	7	US	LEE, TIEN S. | SAMMELLS, ANTHONY F. | REMICK, ROBERT J.	3	40	1	US3490954A | US3765942A | US4130695A | US4148978A | US4160068A	5	1
US4230780A	Sodium-sulphur electric cell	The invention relates to a sodium-sulphur type electric cell. It includes a positive compartment which contains: a positive active material (2) which is liquid at operating temperature, and a positive current collector (1); a negative compartment which contains a negative active material which is liquid at operating temperature, and a negative current collector; a solid electrolyte tube (6) which…	1979	-	0	H01M10/39 | H01M10/36	1980	4	FR	JACQUELIN, JEAN	1	6	8	US3770502A | US3933523A | US3959013A | US4024321A | US4042757A | US4048391A | US4076903A | US4125682A	8	1
US4270806A	Combined hydraulic and regenerative braking system	A combined hydraulic and regenerative braking system and method for an electric vehicle, with the braking system being responsive to the applied hydraulic pressure in a brake line to control the braking of the vehicle to be completely hydraulic up to a first level of brake line pressure, to be partially hydraulic at a constant braking force and partially regenerative at a linearly increasing brak…	1979	-	0	B60L7/24 | B60L7/00 | B60T13/58 | B60T13/10 | B60T13/74	1981	9	US	VENKATAPERUMAL, RAMA R. | MERICLE, GERALD E.	2	7	1	US2591224A | US3275380A | US3536361A	3	3
US4309644A	Electric vehicle controller adapted for charge station connection	An on-board quick charge circuit for an electric vehicle battery is incorporated in an electric vehicle having a solid state dc chopper motor speed controller which may be connected in either a propulsion mode or in a battery charge mode. With the aid of an external donor battery at the charge station, load leveling at the utility grid is maintained irrespective of the instantaneous current deman…	1980	-	0	B60L11/12 | B60L11/02 | B60L11/18 | B60L50/15 | H02P1/00	1982	8	US	REIMERS, EBERHART | MOYER, ELMO E.	2	5	1	US3586954A | US3809978A | US3983462A | US4127803A | US4161682A	5	1
US4354569A	Electric vehicle	The present invention provides an electric vehicle, comprising a chassis having a pair of rear wheels and a steerable front wheel driven by an electric motor, a tread board disposed between the wheels for a standing user or driver, and a foot-operated speed control element, wherein control element is formed by a portion of the tread board (6) being designed as a rocking pedal (7) for controlling …	1980	-	0	B60K1/00 | B62D61/00 | B62D51/00 | B62D51/02 | B62D61/08 | B62K3/00 | B62K5/04 | B62K5/00 | B60W10/04 | B60W10/18 | B62K5/025 | B60K26/02	1982	4	DE	EICHHOLZ, HEINZ	1	4	18	US2483224A | US2834222A | US3117648A | US3289780A | US3369629A | US3506080A | US4151892A	7	1
US4331209A	Ventilation system for electric vehicles	A ventilation system for electric vehicles in which a fan draws air into a housing surrounding the pump motor. A portion of the air entering the housing flows through ports in the pump motor to cool the motor before leaving the system through an exit port in the motor. The remainder of the air drawn into the housing flows through a duct and into a manifold from where a portion of the air flows th…	1980	-	0	B60K11/00 | B60K1/00 | B66F9/075 | B60H3/04	1982	6	US	BAUER, JAMES J. | WART, WILLIAM M. | HANSEN, HOWARD C.	3	12	1	US2469820A | US2591408A | US2797940A | US3229896A | US3819965A | US3821937A | US4026349A | US4054817A | US4092556A | US4227132A	10	0
US4327313A	Control apparatus for electric car	A control apparatus is disclosed for an electric car having an induction motor supplied with polyphase AC power of variable frequency from a power converter so as to drive a driving wheel. This control apparatus comprises a detector for detecting the actual running speed of the electric car irrespective of whether the driving wheel causes adhesion or non-adhesion, a device for establishing a slip…	1980	-	0	B60L9/00 | B60L9/22 | B60L3/10 | H02P23/06 | B60L9/16 | H02P21/14 | H02P21/18 | H02P21/22 | H02P21/24 | H02P23/07 | H02P23/14 | H02P23/16 | H02P27/06 | H02P5/46	1982	9	JP	TSUBOI, TAKASHI | OKAMATSU, SHIGETOSHI | IBAMOTO, MASAHIKO | NARITA, HIROSHI | KOZU, EIJI	5	15	7	US3680655A | US3916275A | US4044285A | US4066938A | US4075538A | US4095147A | US4136303A	7	2
US4399393A	Accelerator control for electric vehicles	An accelerator control for field-controlled DC motors, or other applications requiring non-linear response to linear control input. The control uses a photodetector detecting light reflecting from a movable vane connected to the control input.	1980	-	0	B60L11/18 | H02P1/18	1983	5	US	SANTINI, JOHN	1	5	1	US3641413A | US3755681A | US3814199A | US3994588A | US4019606A | US4152588A | US4251723A | US4284885A | US4310788A | US4315147A | USB380310I5	11	1
US4315203A	Control system for induction motor-driven car	A control system for an electric car driven by an induction motor which is supplied with electric power of a variable frequency and a variable voltage from an inverter comprises means for detecting the car speed, means for setting a slip frequency of the motor, a frequency command generator, control means for controlling the output frequency of the power converter in accordance with the frequency…	1980	-	0	B60L9/00 | B60L9/22 | B60L9/16 | H02P27/06 | H02P5/40	1982	9	JP	IBAMOTO, MASAHIKO | NARITA, HIROSHI | OOUCHI, NOBORU | OKAMATSU, SHIGETOSHI	4	11	6	US3819992A | US4009427A	2	2
US4325010A	Battery state of charge indicator device	A battery state of charge indicating device intended for use in a battery powered vehicle includes a battery voltage measuring circuit which produces an output signal dependent on the voltage of a storage battery. A switch element connects the output signal to a storage capacitor when conductive. Switch element is rendered conductive from time to time by a timer circuit triggered by an input from…	1980	-	0	G01R23/00 | G01R23/15 | G01R31/36 | G01R31/00 | H01M10/48 | H02P5/28	1982	12	US	LOWNDES, MICHAEL W.	1	5	9	US3890556A | US4165795A	2	1
US4355296A	Electric vehicle performance sensor and shift point indicator	A vehicle performance sensor that monitors the operation of a vehicle and provides a shift point indicator to inform the vehicle operator when to shift the transmission. When the rotational output from the vehicle torque converter is not within the desired operating range of the transmission gearing, a signal will be generated to notify the operator by a visual indication that the transmission sh…	1980	-	0	B60R16/02 | F02B77/08 | G07C5/00 | B60R16/023 | F16H63/42 | B60K23/00 | G08B21/00	1982	15	US | IT	DRONE, GARY A.	1	10	3	US2903684A | US3296607A | US3420328A | US3605524A | US3657934A | US3757133A | US4025897A | US4150497A | US4174766A | US4267545A	10	8
US4317497A	Battery tray for electric vehicle	A support for securing a battery pack in a vehicle wherein the battery pack includes a plurality of batteries bound together between two end plates having threaded mounting studs affixed thereto and projecting outwardly therefrom. The support includes a horizontal tray having an upstanding peripheral rim, a retainer flange projecting outwardly from the rim along one side of the tray, an upstandin…	1980	-	0	B60K1/04 | H01M2/10 | B62D25/00	1982	5	US	ALT, ROBERT D. | RICHARDSON, JAMES H. | WILLIAMS, ALVERSON B.	3	4	1	US1607908A | US2833363A | US2849074A | US3704761A | US4013300A | US4020244A	6	1
US4330742A	Circuitry for recovering electrical energy with an electric vehicle DC propulsion motor when braking	An electrical drive vehicle with an onboard battery and a D.C. propulsion motor having means for automatically switching the D.C. motor from a series field operation to shunt field operation upon the operator actuating the braking means to convert the kinetic braking energy to electrically energy for charging, via an intermediate storage means, the onboard battery. The switching means is a variab…	1980	-	0	H02P3/06 | H02P3/14 | H02J7/00 | H02P3/10	1982	12	US	REIMERS, EBERHART	1	4	1	US3546548A | US3947744A | US4124812A	3	1
US4334819A	Battery charging system	A battery charging system for battery-powered vehicles has a battery transfer station, at which a vehicle is positioned for removal and replacement of the spent and charged battery. The spent battery is removed from the vehicle and transferred to a charging system, and a charged battery is transferred from the charging system to the vehicle. In one form, the batteries are conveyed through a conti…	1980	-	0	B60K1/04 | B60S5/06 | B60S5/00 | B65G67/02	1982	11	US	HAMMERSLAG, JULIUS G.	1	6	1	US1335243A | US3664483A | US3675108A | US4055260A | US417259A | US4173426A | US4227463A | US434579A | US682175A	9	0
US4342910A	Optoelectronic absolute position encoder with an in-line gray code controlling vehicle acceleration	An optoelectronic encoder senses theabsolute position of an accelerator pedal or lever in a battery powered vehicle and provides a linear or nonlinear control voltage in response thereto. The Gray code is fabricated on an encoder slide in an in-line arrangement which minimizes decoding errors due to stray light and skew within the encoder. In the preferred embodiment, the Gray coded output from t…	1980	-	0	B60L11/18 | H03M1/00 | H01J3/14	1982	8	US	PFEIFER, GEORGE F. | KOONCE, GEORGE R. | PHILLIPS, JACK E.	3	12	1	US3484780A | US4092571A | US4135086A | US4180704A	4	4
US4357501A	Trolley pole mechanism for use on electrically-powered road vehicles	A trolley pole mechanism for an electric vehicle fitted with an auxiliary power source draws power from overhead lines in a raised position. Its terminal unit comprises two contact heads, sensors responsive to contact with an overhead line, and head guides. A linkage articulated to the roof of the vehicle supports the terminal unit and maintains it perpendicular to and allows it to move perpendic…	1980	-	0	B60L5/16 | B60L5/00 | B60L5/36 | B60L5/10	1982	11	FR	CLERC, ALAIN M.	1	21	4	CH217666A | DE2460843A1 | DE941854C | FR1597044A | FR2252931A1 | FR366374A | FR935715A | GB1480311A | US3998305A | US4205736A	10	0
US4423332A	Portable solid fuel electric power plant for electrical powered vehicles	Combustion of fragmented slow-burning solid fuel, such as wood fragments, in the combustion chamber of a portable combustion receptacle or pressure vessel mounted on the rear of a hybrid vehicle, is initiated by igniting in the combustion chamber combustible starting fluid gas, such as propane gas from an external source and ignited by a glow plug. Air is supplied by an air compressor driven by a…	1980	-	0	F02C3/28 | F02C3/26 | F02B45/00 | H02P9/04	1983	10	-	FENGLER, WERNER H.	1	12	1	GB190624591A | US2390959A | US2651176A | US2928242A | US3119436A | US3606867A | US3867812A | US4148186A | US4152890A | US4187436A	10	1
US4333149A	Microprocessor-based state of charge gauge for secondary batteries	A state of charge gauge for measuring the state of charge of secondary batteries, such as the type employed in electric vehicles, includes a microprocessor which, when supplied with data varying in accordance with battery discharge current and battery terminal voltage, determines battery resistance. Having determined battery resistance which is a dynamically varying parameter dependent on battery…	1980	Design of Primary and Secondary Cells; C. M. Shepherd; Journal of Electrochemical Soc., Jul. 1965, vol. 112, pp. 657-664.	1	G01R31/36 | G01N27/42 | G06F15/56	1982	10	US	TAYLOR, DALE F. | SICKO, JOHN S. | PASSMAN, WILLIAM S.	3	11	1	US3778702A | US3969667A | US4017724A | US4021718A | US4051424A | US4077061A | US4153867A | US4180770A | US4181885A	9	6
US4315059A	Molten salt lithium cells	Lithium-based cells are promising for applications such as electric vehicles and load-leveling for power plants since lithium is very electropositive and light weight. One type of lithium-based cell utilizes a molten salt electrolyte and is operated in the temperature range of about 400 DEG -500 DEG C. Such high temperature operation accelerates corrosion problems and a substantial amount of ener…	1980	-	0	H01M10/39 | H01M8/06 | H01M6/14 | H01M10/36 | H01M6/36	1982	6	US	RAISTRICK, IAN D. | PORIS, JAIME | HUGGINS, ROBERT A.	3	20	1	US3726718A | US4071664A | US4076905A | US4184018A | US4190704A | US4200686A	6	2
USRE31156E1	Energy efficient passenger vehicle	An energy efficient passenger carrying vehicle for road use. The vehicle basically comprises a long, narrow body carrying two passengers in a back-to-back relationship. The vehicle is basically a battery powered electric vehicle that can be charged by all free energy sources; namely, the sun, the wind, human muscles and momentum. The vehicle comprises four modules, namely body, solar, and two pow…	1980	-	0	B60L8/00 | B60K1/04 | B60K1/00 | B60K1/02 | B60K16/00 | B62M23/02 | B62K5/00 | B62M6/40 | B62M6/60 | B62M6/65 | B62M6/85 | B62M6/90 | B60L11/18	1983	8	US	DESSERT, RICHARD	1	14	1	US2177793A | US23277A | US2443565A | US3419434A | US3444946A | US3884317A | US3971454A | US4141425A | US656323A	9	0
US4340652A	Ternary compound electrode for lithium cells	Lithium-based cells are promising for applications such as electric vehicles and load-leveling for power plants since lithium is very electropositive and of light weight. One type of lithium-based cell utilizes a molten salt electrolyte and normally is operated in the temperature range of about 350 DEG -500 DEG C. Such high temperature operation accelerates corrosion problems. The present inventi…	1980	K. Mizushima et al., "Li.sub.x CoO.sub.2 (O.ltoreq.X.ltoreq.1), A New Cathode Material for Batteries of High Energy Density," Mat. Res. Bull., 15, 783 (1980).	1	H01M10/39 | H01M4/52 | H01M4/48 | H01M10/36 | H01M4/131 | H01M4/485 | H01M4/525 | H01M10/052 | H01M4/40 | H01M6/36	1982	6	US	RAISTRICK, IAN D. | GODSHALL, NED A. | HUGGINS, ROBERT A.	3	16	1	US3898096A | US3969139A | US4011374A | US4130500A | US4164069A	5	3
US4390841A	Monitoring apparatus and method for battery power supply	A monitoring apparatus and method are disclosed for monitoring and/or indicating energy that a battery power source has then remaining and/or can deliver for utilization purposes as, for example, to an electric vehicle. A battery mathematical model forms the basis for monitoring with a capacity prediction determined from measurement of the discharge current rate and stored battery parameters. The…	1980	-	0	G01R31/36 | G01N27/46	1983	8	US	MARTIN, HARRY L. | GOODSON, RAYMOND E.	2	12	1	US3532968A | US3971980A | US4289836A | US4295097A	4	10
US4316242A	Wide input range, transient-immune regulated flyback switching power supply	A low cost switching mode power supply particularly adapted for use in an electric vehicle is characterized by an extreme input voltage range, immunity to high input voltage transients, and stable operation. A negative voltage feedback arrangement applied to a controllable voltage clamp serves to continuously vary oscillation pulse width and frequency. The power supply includes an output filter c…	1980	"Flyback Converter Design", Application Note 123, Indiana General Ferrite Products. | Chen, Golan, and Millman, "Astable Blocking Oscillators-They Can Be Practical", Electronic Design; Part 1, Mar. 1, 1965, pp. 22-25, Part 2, Mar. 15, 1965, pp. 42-44. | Hamilton, "A Transistor Pulse Generator for Digital Systems", IRE Transactions on Electronic Computers, Sep. 1958, pp. 244-249. | Holet, "Optimiz…	8	H02M3/335 | H02M3/24	1982	13	US	COLANGELO, DOMINICK | PFEIFER, GEORGE F. | SCHUMACHER, GARY B.	3	15	4	US3305756A | US3673487A | US3697851A | US3697857A | US3701937A | US3911352A | US4005351A | US4009419A | US4131843A | US4156273A	10	7
US4379255A	Controller with at least one switch actuatable within a predetermined range of motion, in combination with a set point selector	A controller with at least one switch or a plurality of switches e.g. in the form of a power switchgroup for controlling an electric drive motor in a vehicle wherein a set point selector consists of a mask that is rigidly connected or interchangeably attached to an actuating member of the controller, the mask is adapted to provide a predetermined set point characteristic in cooperation with contr…	1980	-	0	B60L11/18 | B60L15/00 | G05B1/00 | G05B1/02 | H02P5/16	1983	8	DE	KLOSE, HANS-JOACHIM | HELLMIG, UDO-FRANK	2	10	7	US3767992A | US3808485A | US3818199A | US4028597A | US4057752A | US4066939A | US4105938A	7	1
US4285675A	Multi-function variable speed drive	The present invention relates to a multifunction variable speed drive. There is provided a drive pulley of variable effective diameter and a follower pulley of variable effective diameter, a flexible belt passing around both pulleys and means for applying adjustable forces to the drive pulley. A constant drive ratio between the pulleys is obtained when two opposing forces on the drive pulley are …	1980	-	0	F16H61/66 | F16H61/662 | F16H55/52	1981	9	IE	KIELY, DENIS M.	1	21	4	DE1190282A | GB1298816A | GB1363504A | GB368050A | GB742914A | GB778403A | GB807160A | US2891410A | US2905005A | US2951388A | US3224287A | US3395587A	12	0
US4380049A	Method and apparatus for stopping an elevator	A procedure for exactly stopping an elevator at a desired point, which elevator is moving along a controlled path and is provided with stopping brake for controlling the time of start of the braking. Determination of the time for starting the braking is with the aid of direct and indirect measurement of the velocity of the elevator and with the aid of a logic unit (LU). This logic unit (LU) conta…	1980	-	0	B66B1/34 | B66B1/28 | B66B1/32 | B66B1/44 | B66B1/30 | G06F15/50	1983	8	CH	MAKINEN, HEIMO	1	6	14	US3519805A | US3893695A | US4034856A | US4102436A	4	3
US4364444A	Temperature regulation system for electric vehicles	A temperature regulation system for use in an electric vehicle automatically provides for open-loop and closed-loop operation. In the closed-loop mode, air is forced through the electric motors of the vehicle, and is then delivered to selected components of the vehicle to keep them warm and dry. In the open-loop mode, outside air is allowed to enter the system to prevent overheating of critical c…	1981	-	0	B60H1/00 | B66F9/075 | B60L15/00 | B60H1/16 | B60H1/22 | B60H1/24 | B60L11/18 | G05D23/19	1982	6	US	DONATO, GUIDO A. | HAMMOND, EDWIN E. | MULLOWNEY, ROBERT A.	3	17	19	US2319035A | US2789007A | US3451469A | US3732801A | US4026349A | US4087776A | US4093021A | US4291749A | US4331209A	9	0
US4388573A	Electric vehicle control device	An electric vehicle control device is disclosed which includes a main circuit for supplying power from a d.c. power supply to a driving motor through a chopper, a phase shifter for controlling the conduction ratio of the chopper in such a manner that a current flowing through the driving motor is proportional to an instruction value determined by how much an accelerator pedal is trodden, a circui…	1981	-	0	H02P7/28 | H02P7/18 | H02P3/14 | B60L7/00 | B60L7/12	1983	10	JP	HORIUCHI, MICHIMASA | IBAMOTO, MASAHIKO | NEMOTO, KIYOSHI	3	4	5	US3630304A | US3793578A | US3936709A | US4162436A | US4284930A	5	3
US4423476A	d.c. blocking oscillator charging device for electric vehicles	A charging device for traction batteries of an electric vehicle consists of a converter module with at least two d.c. blocking converters, each including a control power transistor, a cutoff relief circuit, and a power transformer. The secondary winding of the transformer is connected in series with a rectifier diode and a smoothing capacitor is connected in parallel to the series circuit. The pa…	1981	-	0	H02M3/24 | H02M3/337 | H02M3/335	1983	8	DE	NEUMANN, ERHARD	1	12	8	JP1977036717A | US3621363A | US3697852A | US4195333A | US4276588A | US4313155A	6	1
US4410842A	Battery-powered electric vehicle d.c. motor control	A battery powered electric vehicle d.c. motor control includes a first potentiometer actuable by an accelerator pedal and a second potentiometer actuable by a brake pedal. The motor current is controlled in accordance with the signals at the sliders of these potentiometers and contactors determine the connection mode of the motor under the control of a comparator which is sensitive to the signal …	1981	-	0	H02P3/06 | H02P3/14 | H02P7/28 | H02P7/18 | F02B1/04 | F02B1/00 | B60L15/28 | B60K41/00	1983	9	GB	OWEN, RICHARD A.	1	4	5	US4351405A	1	0
US4405028A	Drive system for electric vehicles	A drive system for an electric vehicle including an electric motor having a rotatable case and a counter-rotating armature, one being operatively connected to the ground-engaging drive wheels of the vehicle, and one being operatively connected to an electric generator, and rechargeable electric storage batteries connected to the motor to drive it, the generator output being connected in re-chargi…	1981	-	0	B60K25/00 | B60K1/00	1983	5	US	PRICE, COSBY G.	1	3	1	DE2709936A1 | DK47403C | US3267311A | US3514681A | US4130172A	6	1
US4500820A	Protective control apparatus for electrical vehicle	A control apparatus for electric vehicles by using a chopper circuit which turns on or off a d-c drive motor responsive to the instruction of a microcomputer. The control apparatus of the present invention is characterized by the provision of a protection device. The protection device comprises means for generating a predetermined signal, means for adding the predetermined signal to a signal whic…	1981	-	0	B60L3/00 | B60L11/18 | B60L15/28 | H02P5/06	1985	18	JP	NOTO, YASUO | NAITO, SHOTARO | OHMAE, TSUTOMU	3	5	4	US4090115A | US4095153A | US4151450A | US4188569A | US4216417A | US4282465A | US4355342A | US4366420A	8	1
US4461988A	Apparatus for controlling an electrical vehicle drive system	A torque command proportional to accelerator position is provided at low speeds with a transition to a torque command dependent on accelerator pedal position that varies to provide constant horsepower at high speeds. The transition occurs between constant torque command and torque command providing constant power at decreasingly lower speeds with decreasing accelerator pedal position. The torque …	1981	Eisenhaure, David et al., "A High Efficiency Controlled Slip Induction Motor Drive for Electric Vehicles," The Fourteenth Intersociety Energy Conversion Engineering Conf., 8/5/79, p. 627. | Plunkett, A. B., "A Current Controlled PWM Transistor Invertor Drive," IEEE Transactions, 1979, IAS 79:27B, pp. 785-792.	2	H02P7/298 | H02P7/18 | B60L15/20 | H02P21/00 | H02P21/08 | H02P27/08 | H02P5/28	1984	7	US	PLUNKETT, ALAN B.	1	5	4	US3551779A | US3838322A | US3899725A | US4158163A | US4281276A | US4322671A	6	0
US4349077A	Electric control device for vehicle suspension system	An electric vehicle-level control device is provided for controlling an electrically operated fluid pressure control device for a pneumatic, hydraulic or hydro-pneumatic suspension unit such as a hydro-pneumatic suspension strut of a self-levelling suspension system for an automotive vehicle. The control device comprises a timing or delay circuit adapted to deliver an output signal at a predeterm…	1981	-	0	B60G17/015 | B60G17/018 | B60G17/00 | B60G21/006	1982	7	JP	SEKIGUCHI, TOMOYOSHI | ISHIKAWA, HIROYA	2	8	3	US3873123A | US4076275A | US4105216A | US4137492A | US4164664A | US4185845A	6	7
US4346335A	Speed control of a D.C. electric motor	A novel stator assembly, D.C. electric motor, and method of controlling the speed of the motor is described. The stator assembly includes a pair of field poles, each having a field coil wound around a shank portion, and a plurality of separately excitable field control coils wound individually around the field pole legs defining a face portion of the field poles. The field poles also have a core …	1981	-	0	H02K23/02 | H02P7/20 | H02P7/18 | H02P7/06 | H02P7/10	1982	10	US	MCINNIS, STIRLING A.	1	30	10	US1554647A | US1685970A | US1700329A | US2028572A | US2761082A | US3007068A | US3054008A | US3153184A | US3154708A | US3295034A | US3348111A | US3426225A | US3493833A | US3515919A | US3780324A | US3866110A | US4019106A | US4075521A | US4296344A | US691188A	20	1
US4427930A	Electric vehicle current regulator	A current regulator for a dc electric traction motor propelled vehicle, implemented using a microcomputer, incorporates an accelerator response characteristics of an accelerator in an internal combustion engine powered vehicle. The regulator uses a current feedback loop to regulate motor torque to the value called for by the accelerator. However, of the magnitude of voltage as a percentage of ava…	1981	Cohn et al., A Step by Step Introduction to 8080 Microprocessor Systems, Dilithium Press, Forest Grove, Oregon, pp. 1-5.	1	B60L7/00 | B60L7/22 | H02P23/00 | H02P3/06 | H02P3/12 | H02P7/28 | H02P7/18 | H02K27/20	1984	21	US	BERMAN, MAX | KLIMMEK, WILLIAM G. | KONRAD, CHARLES E.	3	3	1	GB1218231A | GB1465369A | US3868554A | US4381479A	4	1
US4438342A	Novel hybrid electric vehicle	By utilizing, in a hybrid (electrical-heat engine) vehicle an alternator which is totally free of elemental iron in its magnetic circuit, the alternator (with appropriate rectification means) can be connected, selectively, in series, parallel or in lieu of the storage battery pack for activating the electrical motor which drives the wheels of the vehicle or any other load mechanically coupled to …	1981	-	0	B60L11/12 | B60L11/02 | B60K6/00 | B60K6/04 | B60K6/442 | B60K6/52 | B60L50/15	1984	5	US	KENYON, KEITH E.	1	9	1	US3671788A | US3837419A | US3891876A	3	0
US4374355A	Electrically isolated battery charger for on-board electric vehicle applications	A single transistor DC-DC battery charger provides ohmic isolation with a multiple winding high frequency transformer. The transistor's duty cycle is determined from an isolated voltage proportional to battery voltage obtained from a signal winding of the transformer when the transistor is off.	1981	Intersil-Application Bulletin A035-Switchmode Converter Topologies-Make Them Work For You by Rudy Severns-pp. 1 & 18.	1	H02J7/02 | H02M3/335 | H02M3/24 | H02J7/10	1983	5	-	STEIGERWALD, ROBERT L. | PARK, JOHN N.	2	1	1	DE2305971A1 | JP1980013636A | SU404069A1 | US3564393A | US4031449A | US4260943A	6	2
US4479404A	Concentric powertrain for electric vehicle	The powertrain of a motor vehicle driven by an electric motor has three interconnected planetary gear sets having an input through the sun gear of the first planetary set and output through the carrier of the third planetary gear set to a transaxle differential. Brakes and clutches operating in conjunction with the ring gear of the first planetary set and carriers of the second and third planetar…	1981	-	0	F16H3/66 | F16H3/44 | H02K7/10 | F16H37/08 | F16H37/06 | F16H57/10	1984	9	US	STOCKTON, THOMAS R.	1	11	1	US3106107A | US3195371A | US3250150A | US3255643A | US3410157A | US3491621A | US3688600A | US3722323A | US3770074A | US3800626A | US3971267A | US3986413A | US4304153A	13	1
US4450400A	Battery replacement system for electric vehicles	A system for replacing electrical batteries in electrically powered vehicles in a minimum period of time on the order of one minute or less. Carriage-elevator structure is arranged in front of a battery charging station to transfer selected batteries between the charging station and a parked stationary vehicle. The vehicle and the charging station are provided with roller support units adapted to…	1981	-	0	B60K1/04 | B60S5/06 | B60S5/00	1984	6	US	GWYN, MARION V.	1	4	1	DE2236215A1 | US1575699A | US3921828A | US4334819A | US668109A	5	3
US4429488A	Electric vehicle with magnetic attraction to trackway	A model vehicle, say of the road racing type, movable along a track having magnetically permeable rails, the vehicle including an electric motor wherein the field magnets are mounted in a non-magnetic casing or yoke to permit maximum magnetic coupling of the field magnets with the rails to exert a downward force on the vehicle toward the track.	1981	-	0	A63H18/00 | A63H18/10 | A63H18/16 | A63H18/12	1984	5	US	WESSELS, JOHN A.	1	2	1	CA677101A | US2325915A | US3086319A | US3243917A | US3406481A | US3964206A | US4031661A | US4127785A	8	1
US4430908A	Split path electric vehicle powertrain	A powertrain includes a hydrokinetic torque converter driven from an electric motor that has an idle speed up to about half of its maximum speed. Three planetary gear sets, the first of these having two sets of planetary pinions mounted in a carrier for rotation, are located in the torque transmission path between the coupling and a differential. The transmission and motor are coaxial with the dr…	1981	-	0	F16H3/44 | F16H3/66 | F16H47/08 | F16H47/00 | F16H37/08 | F16H57/10	1984	7	US	STOCKTON, THOMAS R.	1	12	1	DE2362840A1 | DE2820891A1 | GB777073A | US2911853A | US3024668A | US3088339A | US3106107A | US3143898A | US3250150A | US3255643A | US3770074A | US3986413A | US4282773A | US4368649A	14	0
US4476947A	Electric car and roadway system	An electrically powered vehicle transportation system including improvements in an electrified roadway system and a vehicle for operation on the roadway. The roadway is energized in response to the presence of a vehicle having certain control systems and only when that vehicle satisfies certain predetermined conditions which provide safety features for foot traffic on the roadway system. The vehi…	1981	-	0	B60L9/00 | B60L11/18 | B60L9/02	1984	14	US	RYNBRANDT, JAY D.	1	14	1	US1141655A | US3637956A | US3736484A | US4057753A | US4139071A | US850117A	6	0
US4405416A	Molten salt lithium cells	Lithium-based cells are promising for applications such as electric vehicles and load-leveling for power plants since lithium is very electropositive and light weight. One type of lithium-based cell utilizes a molten salt electrolyte and is operated in the temperature range of about 400 DEG -500 DEG C. Such high temperature operation accelerates corrosion problems and a substantial amount of ener…	1981	-	0	C25C3/02 | C25C3/00 | H01M10/39 | H01M8/06 | H01M6/14 | H01M10/36 | H01M6/36 | H01M8/14	1983	5	US	RAISTRICK, IAN D. | PORIS, JAIME | HUGGINS, ROBERT A.	3	3	1	US3558452A | US3560263A | US4156635A | US4200686A	4	0
US4389602A	Electric motor controller	An electronic controller for DC motors is provided which is particularly adapted for use on electric vehicles. The controller is of the pulse-width type wherein a chopper is employed to divide the current into a series of pulses and the output of the controller is regulated by the width of the pulses. A number of protective devices are built into the circuit, including an active current limiter, …	1981	-	0	H02P7/298 | H02P7/18 | H02P7/28	1983	6	-	POST, STEPHEN F.	1	7	1	US3465227A | US3950681A | US4217526A | US4218730A	4	1
US4389608A	Transformerless battery controlled battery charger	A lightweight, efficient, transformerless battery-charging system especially for use with electric vehicles, wherein a switching regulator stores only a fraction of the energy in each charging pulse, and much of the charging energy is supplied directly from the powerline and never stored in the charger. Major components include an overload and ground-fault protective current interruptor, an RF in…	1981	-	0	H02J7/02 | H02J7/10	1983	8	US	DAHL, ERNEST A. | BARRY, GEORGE H.	2	9	1	US3343066A | US3867682A | US3914679A | US4031449A | US4210855A | US4242627A | US4302717A	7	2
US4424491A	Automatic voltage imbalance detector	A device for indicating and preventing damage to voltage cells such as galvanic cells and fuel cells connected in series by detecting sequential voltages and comparing these voltages to adjacent voltage cells. The device is implemented by using operational amplifiers and switching circuitry is provided by transistors. The device can be utilized in battery powered electric vehicles to prevent galv…	1981	"Fill it up with Methyl," Atom, Jan./Feb. 1980, pp. 3-7, Los Alamos National Laboratory.	1	B60L3/00 | B60L11/18 | G01R19/165 | G01R31/36 | H01M8/04 | H01M8/24 | G01N27/46	1984	6	US	BOBBETT, RONALD E. | MCCORMICK, J. BYRON | KERWIN, WILLIAM J.	3	3	1	US2823351A | US3580741A | US4134060A	3	1
US4380795A	Base drive circuit for a four-terminal power Darlington	A high power switching circuit which utilizes a four-terminal Darlington transistor block to improve switching speed, particularly in rapid turn-off. Two independent reverse drive currents are utilized during turn off in order to expel the minority carriers of the Darlington pair at their own charge sweep-out rate. The reverse drive current may be provided by a current transformer, the secondary …	1981	"A New Base Drive Scheme for Transistorized Electrical Vehicle Propulsion", R. A. Carter and F. C. Lee, Power Car Conference, Mar. 25, 1980.	1	H02M7/5387 | H03K17/615 | H03K17/0412 | H03K17/60 | H03K17/04 | H02M7/537	1983	10	US	LEE, FRED C. | CARTER, ROY A.	2	6	1	GB2025180A | US2663806A | US3003108A | US4233529A	4	2
US4436796A	All-solid electrodes with mixed conductor matrix	Alkali metal based electrochemical cells offer a great deal of promise for applications in many areas such as electric vehicles and load leveling purposes in stationary power plants. Lithium is an attractive candidate as the electroactive species in such cells since lithium is very electropositive, abundant and light weight. One type of lithium-based cell utilizes a molten salt electrolyte and no…	1981	Boukamp et al., (III), All-Solid Lithium Electrodes with Mixed-Conductor Matrix, Symposium on Lithium Batteries, Electrochemical Society, Jan. 1981. | Boukamp et al., (IV), All-Solid Lithium Electrodes with Mixed-Conductor Matrix, Journal of Electrochemical Society, vol. 127, No. 8, Aug. 1980, Abstract No. 85. | Boukamp et al., (V), All-Solid Lithium Electrodes with Mixed-Conductor Matrix, Electr…	4	H01M4/66 | H01M4/40 | H01M4/02 | H01M4/13	1984	8	US	HUGGINS, ROBERT A. | BOUKAMP, BERNARD A.	2	26	1	US4048395A	1	6
US4366531A	Phase control for a multiple phase SCR chopper	A multiple phase SCR chopper controller for establishing a normal phase relationship among the various SCR phases and for modifying the normal phase relationship for input signals for which the SCR commutation networks cannot be sufficiently charged. These input signals correspond to conduction period overlap, and the modified phase relationship avoids chopper commutation failure under such condi…	1981	-	0	H02M3/142 | H02M3/04 | H02M3/135	1982	17	US	KARADSHEH, SAM M. | RADOMSKI, THOMAS A.	2	8	4	US3351841A | US3944856A | US3958173A | US4090115A | US4161010A | US4284938A	6	0
US4477764A	Energy generating and storage system for electric vehicle or the like	An energy generating and storage system for an electric vehicle adapted to generate and recharge the principal electric storage battery to recover substantial energy losses occurring during normal operation of the vehicle, comprising multiple electric current generating means adapted for charging the principal battery means, coupling means disengagably connecting the generating means to a power t…	1982	-	0	H02J7/14 | H02J7/00	1984	7	US	POLLARD, EARSEL W.	1	14	1	US3530356A | US3874472A | US4095665A	3	0
US4523059A	Power storage system for electric railway	This invention relates to a power storage system for electric railway which comprises a motor-generator connected to a power system for feeding an electric vehicle with electric power, and a flywheel coupled to the motor-generator, and in which the motor-generator is allowed to store the electric power and thereafter discharge it in correspondence with approach of the electric vehicle to a predet…	1982	"Flywheel Type Electric Railway Energy Saving Substation", N. Maruyama, Japanese Railway Engineering, vol. 21, No. 2, 1981, pp. 22-24. | "TOPICS: Flywheel-Type Electric Railway Line Power Storage System", JETRO, Feb. 1981, pp. 2-4.	2	B60M3/00 | B60M3/06 | H02J15/00 | B60L9/00	1985	6	JP	KAWAMURA, TOSHIMI	1	3	5	SU821246A1 | US1318755A | US2009103A | US2741731A | US3541409A | US3667012A | US3858674A | US4266180A | US4358719A | US807984A	10	0
US4532460A	Pre-start rotor positioner for an electric vehicle	A drivetrain (48) for an electric passenger vehicle (10) includes a battery (40) for energizing a single-phase A.C. traction motor (18) which drives a ground engaging wheel (12) through a multi-speed transaxle (20). The motor is characterized by an external ferrite permanent magnet rotor (26) drivingly engaging an input shaft (32) of the transaxle. The motor is controlled by an inverter circuit (…	1982	-	0	B60L11/18 | H02K29/08 | H02K29/06 | H02P3/04 | H02K7/10	1985	33	US	GALE, ALLAN R. | CHUTE, RICHARD	2	21	1	EP0043498A1 | SU712906A1 | US2052987A | US2706259A | US3098960A | US3383576A | US3501658A | US3630304A | US3739248A | US3824415A | US3860841A | US3860843A | US3863084A | US3984710A | US3984744A | US3999107A | US4004168A | US4121127A | US4274024A | US4292531A | US4296341A	21	1
US4511831A	Speed control of a D.C. electric motor	A novel stator assembly, D.C. electric motor, and method of controlling the speed of the motor is described. The stator assembly includes a pair of field poles, each having a field coil wound around a shank portion, a plurality of separately excitable field control coils wound individually around separate field pole leg members, and a face portion forming a bore for receiving the motor armature. …	1982	-	0	H02K23/02 | H02P7/18 | H02P7/20 | H02P5/06	1985	17	US	MCINNIS, STIRLING A.	1	28	1	DE683252A | GB1559791A | GB214587A | GB505583A | GB522130A | GB558835A | GB789292A | US1112833A | US1147417A | US1164223A | US1334832A | US1361546A | US1496037A | US1501488A | US1554647A | US1637887A | US1685970A | US1700329A | US1844243A | US1895498A | US1930911A | US1972689A | US2028572A | US2134685A | US2303293A | US2316779A | US2323741A | US2331960A | US2399931A | US2442213A | US2474647A | US…	73	0
US4423362A	Electric vehicle current regulating system	A control system for a separately excited DC electric traction motor in an electrically powered vehicle incorporates a plurality of current limit functions designed to protect both the motor and control electronics. A time dependent current limit is utilized to permit overcurrent conditions for limited time intervals such that additional power can be obtained for sudden torque requirements withou…	1982	-	0	B60L15/08 | B60L15/00 | H02P7/285 | H02P7/298 | H02P7/18 | B60L3/06 | B60L15/28 | H02P7/29 | H02P5/10	1983	16	ES	KONRAD, CHARLES E. | CLARK, DECEASED, ROBERT C.	2	9	12	US3753077A | US3777237A | US3843912A | US3868554A | US4188569A | US4195254A | US4301396A | US4357565A | US4384312A	9	2
US4449080A	Electric vehicle protection scheme	A fault detection and inhibit circuit for a power control unit in an electric traction motor propelled vehicle of the type wherein the power control unit includes a chopper circuit and a bypass contactor for shunting the chopper circuit when its percent conduction exceeds a relatively high value and a main contactor for connecting the chopper circuit and motor to a power source. The circuit assur…	1982	-	0	H02H7/08 | B60L3/04 | H02P5/16	1984	6	US	KONRAD, CHARLES E. | CLARK, DECEASED, ROBERT C.	2	3	8	US3818291A | US3902105A | US3914675A | US3973176A | US4017775A | US4025836A | US4081725A | US4165801A | US4171510A | US4200832A | US4262238A	11	2
US4419610A	Reversible regenerating electric vehicle drive	A reversible regenerating drive system for a vehicle includes a constant speed, bi-directional motor which is energized by a source of power. The constant speed motor is coupled to a variable ratio transmission which in turn converts the output torque of the motor and delivers it to the vehicle to drive it in either forward or reverse directions at varying speeds. The transmission ratio and the d…	1982	"Electric Vehicle CVTs Evaluated" from Automotive Engineering, Sep. 1981.	1	B60L7/00 | B60L7/10 | H02P29/00 | H07D3/14 | B60L15/00	1983	8	US	POLLMAN, FREDERIC W.	1	8	10	US3202234A | US3332507A | US3704588A | US3858674A | US3888326A | US4096418A | US4124812A | US4153128A | US4365189A	9	2
US4511825A	Electric wheelchair with improved control circuit	The electric wheelchair includes a battery pack (A), a right drive motor (B), a left drive motor (C), and a control circuit for controlling the amount of power supplied from the battery to the left and right control motors. A speed potentiometer (24) and a direction potentiometer (26) are connected with a joystick (22) for producing a selected vehicle speed signal and a selected vehicle direction…	1982	-	0	A61G5/00 | A61G5/04 | B60L11/18 | H02P5/68 | H02P7/18 | H02P7/28 | B62D11/04	1985	15	ES	KLIMO, ROBERT G.	1	12	2	US3629633A | US3683253A | US3814199A | US3970160A | US4059786A | US4079301A | US4151450A | US4157123A | US4166238A | US4291260A | US4300081A | US4303874A | US4375631A	13	5
US4479327A	Electric car with winch having automatic shutoff	A toy car with a winch mechanism is disclosed, which comprises a clutch shaft associated with a driving shaft of a motor and movable axially with an oscillating rod, a winch drum shaft and a wheel driving shaft supported on a frame, a clutch gear on the clutch shaft, driving gears on the winch drum shaft and the wheel driving shaft for selectively meshing with the clutch gear, a winch rope with a…	1982	-	0	A63H17/00 | A63H17/12	1984	6	JP	WAKIMURA, KAKUICHI	1	3	3	US2753736A | US3529479A | US3590523A | US3682477A | US4152866A | US4216612A | US4271378A	7	3
US4421830A	Battery having replaceable electrodes	A replaceable electrode primary battery utilizing hollow zinc anodic electrodes and hollow nickel oxide cathodic electrodes immersed in a potassium hydroxideelectrolyte solution. The electrodes are arranged in stacks formed by electrically conducting guides contacting the outer surfaces of the spherical electrodes, the respective guides forming the battery anode and cathode. Fresh electrodes are …	1982	-	0	H01M8/22 | H01M6/04 | H01M4/02 | H01M10/28	1983	6	US	SCHNEIDER, RICHARD T. | HAUCK, FREDERICK A.	2	19	1	US3357864A | US3432354A | US3536535A | US3577281A | US3832237A | US4127701A	6	0
US4564942A	Trouble shooting system for electric vehicle	An electric vehicle driven by a D.C. series motor is disclosed in which electric power is supplied from a battery to the motor through a chopper, and in which forward-motion and backward-motion commands generated by the switch operation of a driver and a torque command from an accelerator pedal are supplied to a control device having a microprocessor, to control the chopper. The control device fu…	1983	-	0	G05B23/02 | G01R31/00 | G01D21/00 | G06F11/22	1986	13	JP	HORIUCHI, MICHIMASA	1	14	3	US31582A | US4245309A | US4275464A | US4333149A | US4394741A | US4412328A | US4418391A | US4453517A | US4489414A | USRE31582E1	10	2
US4528487A	Electric car control system	The DC power supply current-collected on the electric car is connected with a series circuit of the armature of a driving DC motor and an armature current control chopper and with a series circuit of a field winding and a field current control chopper. Both choppers are controlled so that the armature current and field current are maintained constant until the flow rate of the armature chopper re…	1983	-	0	H02P7/298 | H02P7/18 | B60L15/28 | B60L9/02 | H02P5/06	1985	8	JP	JIMBO, YOSHIJI | KOTAKE, KAZUYOSHI	2	16	10	US3378746A | US3458790A | US4099111A | US4233549A | US4247807A | US4322667A	6	2
US4564837A	Circuit for monitoring the frequency of signal for controlling choppers of electric cars	A circuit is disclosed for monitoring the frequency of a signal for controlling choppers of electric cars. The phase of the control signal is compared by a comparator with the phase of a reference frequency signal produced by a reference-frequency signal generator. When the phase difference which is greater than a predetermined value is sustained continuously for more than a predetermined period …	1983	-	0	G01R25/00 | H03K5/26 | H03K5/22 | H04Q9/00 | H03K7/06 | G08B21/00	1986	5	JP	AWANO, TOSHIAKI	1	4	1	US3971994A | US4002314A | US4417229A | US4442406A | US4465977A	5	1
US4520299A	Turning speed controller for electric vehicles having dual drive motors	The invention disclosed provides a control system for an electric vehicle which automatically slows the vehicle during a turn and causes it to be increasingly slowed as the sharpness of the turn increases. The invention includes means for regulating the field excitation in accordance with a field regulating signal; means providing an armature current indicative signal; means providing a turning a…	1983	-	0	B62D11/04 | B62D11/02 | B60L15/28 | H02P5/68 | H02P7/68	1985	9	-	KONRAD, CHARLES E.	1	5	10	US3720863A | US4166238A | US4196785A | US4264851A | US4449598A	5	1
US4558281A	Battery state of charge evaluator	A combined battery state of charge evaluator and motor control system for an electric vehicle comprises a traction battery 10, a motor controller 14, a traction motor 11, a micro computer 16 and an interface circuit 15. The micro computer 16 receives signals representing battery temperature, total battery voltage, and battery current and calculates the charge withdrawn from the battery by integra…	1983	-	0	B60L11/18 | G01R31/36 | H02J7/00 | H01M10/44 | H01M10/48 | G01N27/46	1985	28	GB	CODD, ROGER D. | SIMS, RONALD I. | OLIVE, ROBERT B. | JOBANPUTRA, AMIT S.	4	13	5	EP0003917A1 | GB2080550A | US3778702A | US3808522A | US3886442A | US3984762A | US4484130A	7	5
US5107191A	Traction motor current control battery monitoring system	A microprocessor based electric vehicle traction battery monitoring system evaluates the state of charge, interfaces with a traction motor control system, and controls recharging. The state of charge is evaluated during the first part of discharge by integrating the current after compensating it for rate of discharge and during the last part of discharge by dividing the battery into sub-packs and…	1983	-	0	G01R31/36 | H02J7/00 | G01R31/00	1992	124	JP	LOWNDES, MICHAEL W. | ADAMS, DEREK S. | ARLIDGE, NEVILLE J.	3	1	16	DE1413940A1 | DE2852625A1 | EP0051722A1 | GB1262016A | GB1432318A | GB1494458A | GB1531294A | GB2015171A | GB2031168A | GB2086060A | GB599415A | US3417307A | US3568175A | US4006397A | US4008423A | US4012681A | US4210855A	17	3
US4521885A	Diagnostic display apparatus	The invention pertains to an apparatus (10) for diagnosing and displaying the condition of various components in an electro-mechanical vehicle or other system. The apparatus (10) includes command signal producing devices (12), control signal receiving devices (14), and means (16) for delivering control signals to the receiving devices (14) in response to receiving the produced command signals. Th…	1983	Applications filed simultaneously herewith by: Grant C. Melocik et al. for: Anti Rollback Control; Dual Motor Control Apparatus; Coil and Coil Driver Control Apparatus; Motor Speed Control Apparatus; Short Circuit Protection Apparatus; Plugging Electrical Braking Control Circuit; and Current Limit Control Circuit.	1	B60Q9/00 | G01M15/04 | G01M15/05 | G07C5/08 | G07C5/00 | G01D21/00 | G01M17/00 | G01M17/007 | G01R31/28 | G08B21/00 | G06F11/32	1985	10	US	MELOCIK, GRANT C. | PICKERING, WILLIAM	2	9	7	US3939453A | US3964018A | US4034194A | US4158431A | US4245309A | US4275464A | US4277833A | US4307374A | US4376298A | US4438422A	10	4
US4570770A	Control system for automatic transmissions for vehicles	A control system for an automatic transmission for a vehicle with an electric vehicle speed detector, the automatic transmission including a torque converter with a semi-direct coupling mechanism hydraulically controllable of the degree of coupling. The control system comprises a signal processing circuit for processing an electrical vehicle speed signal to provide an electric control signal, and…	1983	-	0	F16H61/14 | F16H59/44 | B60K45/02 | B60K41/28	1986	10	JP	NISHIKAWA, MASAO | SAKAI, SHINZO | AOKI, TAKASHI	3	14	1	FR2503308A1 | JP1981167953A | US3058373A | US3805640A | US4476970A | US4507985A	6	10
US4471276A	Electric motor speed controller and method	An electric motor speed controller circuit which comprises at least one power transistor in series between the motor and a power supply to form a power circuit such that current flows between the power supply and the motor through the transistor only when a signal current is supplied to the base of the transistor and which further comprises a control circuit for supplying a signal to the base of …	1983	-	0	H02P7/29 | H02P7/18 | H02P5/16	1984	9	US	CUDLITZ, STEPHEN	1	12	1	GB1004326A | GB1065523A | GB1072936A | GB1152144A | GB1179761A | GB1240319A | GB1399468A | GB1425848A | US3260912A | US3349309A | US3354371A | US3358206A | US3560829A | US3743911A | US3803471A | US3912994A	16	2
US4492912A	Dual voltage motor vehicle electrical system	A dual voltage motor vehicle electrical system comprising series connected cranking and accessory batteries that are used to energize an electric vehicle engine cranking motor. The accessory battery is charged by a vehicle engine driven generator and the cranking battery is charged by a battery charging circuit having an input connected to the accessory battery and an output connected to the cran…	1983	-	0	F02N11/08 | H02J7/14 | B60R16/02 | F02N11/04 | B60R16/03 | H02J7/16 | H02P7/06 | H02J7/24	1985	7	US	NOWAKOWSKI, ROBERT J.	1	5	7	US3663947A | US3868558A | US3900784A | US4047088A | US4136311A | US4210856A | US4310793A	7	3
US4535861A	Power source from generating caused by braking electric powered vehicles	This power source is created by the motors of an electric vehicle, such as a subway train, because when being braked, its motors become generators, and the current created may be used to heat and pump hot and cold water into tall building structures. Primarily, the power source includes an additional circuit in the vehicle, for take-off of the generated current to a motor driven compressor and an…	1983	-	0	B60L7/00 | B60L7/10 | B60K17/28 | B60K25/00	1985	5	US	NAGY, JANOS	1	1	1	US4333553A | US4351409A	2	0
US4532418A	Microprocessor electric vehicle charging and parking meter system structure and method	Structure for and method of charging an electric vehicle at a parking location and facilitating billing for the charging energy utilized and the parking time. The structure includes a charging and parking meter at a parking space for receiving a charge card and into which a charging plug from an electric vehicle may be placed, structure for reading the charge card placed in the meter and for lock…	1984	-	0	G07F17/24 | G07F7/02 | G07F17/00 | G07F7/00 | B65G11/00 | G06F7/08	1985	9	US	MEESE, WILLIAM G. | PRATT, ROBERT G. | CHARNESKI, MITCHELL D. | BROKENSHIRE, ROBERT E. | WHITNEY, BRUCE F.	5	12	1	DE2659817A1 | FR2273392A1 | US3495694A | US3986114A | US4052655A | US4085313A | US4170752A | US4184580A | US4228519A | US4240030A | US4291375A | US4383210A	12	4
US4675585A	Electric vehicle speed control	The electric vehicle driven by a DC motor having a field winding. An electric resistance element can be switched into parallel circuit with the field winding to weaken the field and increase potential motor speed. A relay operates the switch, a Hall-effect switch responsive to motor rotation produces voltage pulses indicative of motor speed. A microcomputer counts pulses in a given time period to…	1984	-	0	B60L11/18 | H02P7/282 | H02P7/18 | H02P5/06 | H02P5/16	1987	8	-	KRUEGER, WILLIAM R. | MCAULIFFE, GERALD N. | SCHLAGETER, GEORGE A.	3	12	1	US3947738A | US3950684A | US3974429A | US4019107A | US4131832A | US4189667A | US4260937A | US4272707A | US4370603A | US4378517A | US4430605A	11	6
US4597463A	Electric vehicle using the vehicle's kinetic and mechanical power to regenerate it's energy storage device	An electric vehicle with combustible fuel capability having an electrocombustible drive engine. A first and second storage battery having a D.C. voltage capacity can be spread to a chopper which provides the input voltage to the electro portion of the engine. A controller accessible to the operator of the vehicle determines the quantity of voltage. A 1st clutch is designed so it can connect or di…	1984	-	0	B60K6/10 | B60K6/00 | B60K1/00 | B60K9/00 | B60K13/02 | G05G1/00	1986	8	US	BARNARD, RICHARD	1	15	1	US4222450A | US4254843A | US4282947A | US4333553A	4	2
US4547678A	Hybrid electric vehicle control methods and devices	Disclosed herein are vehicle control devices and methods including a signal processor responsive to a signal proportional to dynamo speed and a second signal proportional to desired torque. The signal processor provides a control signal for suitable armature voltage control means which controls the armature voltage so as to adjust dynamo torque with respect to the desired torque signal. The signa…	1984	Robert J. Traister, All About Electric and Hybrid Car, Tab Books, Inc., Blue Ridge Summit, Pa., pp. 55-57.	1	B60L11/14 | B60L50/16	1985	27	US	METZNER, ROBERT G. | SMITH, STEPHEN H.	2	6	1	DE2434167A1 | US1824014A | US2179546A | US2244216A | US2666492A | US3184670A | US3211249A | US3454122A | US3499164A | US3502165A | US3503464A | US3533484A | US3551685A | US3623568A | US3732751A | US3837419A | US3884318A | US3888325A | US3955097A | US3970163A | US4037144A | US4042056A | US4090577A | US4099111A | US4247807A	25	1
US4691148A	Control circuit for electric vehicles	The foot-operated accelerator develops digital signals progressively larger in number as the accelerator is moved through its range from a rest position to full speed. A variable transmission has a sensor that generates digital signals progressively larger in number as the transmission is shifted from a low gear ratio to a high gear ratio. For starting the vehicle, the accelerator lower digital s…	1984	-	0	B60L7/00 | B60L7/12 | B60L11/18 | B60K41/12	1987	16	US	NICHOLLS, ROBIN P. | SAVOIE, ROLLAND J.	2	12	1	CA621260A | DE3024398A1 | US2864040A | US2990503A | US3241019A | US3621929A | US3771821A | US3837419A | US3984744A | US4095154A | US4096418A | US4188569A | US4306156A	13	0
US4590413A	EV drivetrain inverter with V/HZ optimization	An inverter (34) which provides power to an A.C. machine (28) is controlled by a circuit (36) employing PWM control strategy whereby A.C. power is supplied to the machine at a preselectable frequency and preselectable voltage. This is accomplished by the technique of waveform notching in which the shapes of the notches are varied to determine the average energy content of the overall waveform. Th…	1984	Eisenhaure et al., "A High Efficiency Controlled Slip Induction Motor Drive for Electrical Vehicles", Conference: Proceedings of the 14th Intersociety Energy Conversion Engineering Conference, Boston, MA, USA, (Aug. 5-10, 1979). | Toth, A., "Energy Savings in an Induction Motor Using the 8022 Microcontroller", Intel AP-94.	2	B60L11/18 | H02P5/40	1986	22	US	GRITTER, DAVID J. | O'NEIL, WALTER K.	2	9	1	US3723840A | US3819992A | US3983463A | US3986088A | US4039909A | US4158163A | US4276505A	7	3
US4636178A	Rechargeable toy electric vehicle set	A miniature electric toy vehicle having a chassis of approximately the same upper and lower configuration is provided for removably receiving a vehicle body. A miniature rechargeable battery can be connected to an operator controlled source of power for periodic recharging of the battery. The toy vehicle approximates the size of the battery and motor and can operate with a minimal recharge time p…	1984	-	0	A63H33/00 | A63H29/00 | A63H29/22 | A63H29/02	1987	7	JP	ODA, NOBUO	1	12	8	US3350813A | US3540151A | US3629680A	3	2
US4662472A	Electric tractor	An articulated battery-powered electric tractor includes front and rear frame members which are pivotally connected for movement about a substantially vertical axis. A hydraulically-actuated articulation apparatus pivots the front and rear frame members with respect to each other. Wheels support the frame members for travel over the ground. A power-take-off shaft is mounted to the front frame mem…	1984	-	0	B60K1/00 | B60K25/00 | B60K17/34 | B60K25/06 | B62D53/00 | B62D53/02 | B60K17/30 | H02P5/16	1987	10	US	CHRISTIANSON, LESLIE L. | ALCOCK, RALPH | FROEHLICH, DONELL P. | HELLICKSON, MYLO A.	4	28	1	US2683384A | US2787331A | US3270829A | US3334702A | US3336997A | US3356173A | US3943420A | US4113045A | US4117901A | US4131170A | US4405028A | US4424878A	12	0
US4624334A	Electric power assisted steering system	An electrical power assisted steering system for a vehicle. The system includes a battery, having two terminals at different voltages and a center tap, and a bidirectional electric power assist motor having two terminals, one terminal being connected to the center tap of the battery. In an electric vehicle, said battery would be the traction battery. A control circuit responds to movement of the …	1984	-	0	B62D5/04 | B62D6/02	1986	15	US	KELLEDES, WILLIAM L. | O'NEIL, WALTER K.	2	11	4	DE737075C | JP1983008467A | JP1983177776A | US3054924A | US3870935A | US3884318A | US4056160A | US4173265A | US4184333A | US4356732B1 | US4509611A | US4538698A	12	4
US4567467A	Angular rotary position encoder	Information related to the rotary angular position of a steerable wheel portion of an electric vehicle is required for proper control of the vehicle and especially for differential control of the driven wheels of the vehicle. Available rotary position encoders are expensive, prone to damage in an industrial environment, and sensitive to misalignment between the encoder components. The instant app…	1984	-	0	B62D11/02 | G01D5/12 | G01D5/249 | H03M1/26 | H03M1/22 | H03K13/18	1986	9	US	WIBLIN, WAYNE T. | MELOCIK, GRANT C. | LESKOVEC, EDWARD V. | PICKERING, WILLIAM	4	14	7	US3484780A | US3939938A | US3975633A | US4064504A | US4078485A | US4190767A	6	2
US4612595A	DC power control system	DC power control system for use in an electric vehicular system has DC power supply and power conductors. A meter relay in a control unit enclosure displayably measures the DC current in the conductors and simultaneously establishes an overcurrent limit for tripping out the conductors when the limit is exceeded. Meter calibration and tripping function are testable by a test switch for substitutin…	1984	-	0	H02H3/087 | H02H3/00 | H02H7/00 | H02H9/02	1986	10	US	GILL, RONALD P. | EVANS, VERNON C.	2	15	6	US2874337A | US2991397A | US3066284A | US3609459A | US3946279A | US3975663A | US4159501A | US4296450A | US4340920A | US4454555A	10	0
US4629947A	Electric vehicle drive system	An electric vehicle power system has a battery system to drive an electric drive motor. A flywheel is provided to supply energy to drive a generator for supplying electric current during peak loads on the battery-motor system and minimize current drain on the battery caused by acceleration of the vehicle. A microprocessor controls the system to apply needed current to the vehicle drive motor or m…	1985	Lustenader et al., "Flywheel Module for Electric Vehicle", Proceedings of the 12th Intersociety Energy Conversion Engineering Conference, Washington, D.C., pp. 269-274, 28 Aug.-2 Sep. 1977.	1	B60L11/00 | B60L11/16 | H02K7/00 | H02K7/02 | H02J3/28 | H02J3/30 | B60L50/30	1986	5	US	HAMMERSLAG, JULIUS G. | HAMMERSLAG, GARY R.	2	3	1	JP1980036641A | SU437906A1 | US4077678A | US4218624A | US4309620A | US4423794A | US4495451A	7	1
US4634942A	Apparatus for controlling electric cars	Apparatus for controlling d-c shunt motors of electric cars utilizes first chopper circuits connected in series with the armatures of the d-c motors for controlling armature currents upon receipt of a first set of control signals and second chopper circuits connected in series with the field windings of the d-c shunt motors for controlling the field currents responsive to a second set of control …	1985	"Automatic Variable-Field Chopper-Control Equipment for Teito Rapid Transit Authority's Yurakucho Line", M. Ashiya et al., Mitsubishi Electric Engineer, June 1974, pp. 36-42. | "New Standard Thyristor Chopper Controlled Cars with Regenerative Braking", esp. p. 33, section 5.3, Mutually Coupled Main Smoothing Reactors, T. Kitaoka et al., Mitsubishi Denki Engineer, Mar. 1972, pp. 28-35.	2	H02P7/298 | H02P7/28 | H02P7/18 | B60L15/28 | H02P5/16	1987	9	JP	NARUTO, MASASHI	1	5	14	SU970618A1 | US4322667A	2	1
US4634941A	Electric wheelchair with improved control circuit	The electric wheelchair includes a battery pack (A), a right drive motor (B), a left drive motor (C), and a control circuit for controlling the amount of power supplied from the battery to the left and right control motors. A speed potentiometer (24) and a direction potentiometer (26) are connected with a joystick (22) for producing a selected vehicle speed signal and a selected vehicle direction…	1985	-	0	A61G5/00 | A61G5/04 | B60L11/18 | H02P5/68 | H02P7/28 | H02P7/18 | G05D1/00	1987	16	US	KLIMO, ROBERT G.	1	17	1	US3629633A | US3683253A | US3792327A | US3814199A | US3904947A | US3970160A | US4059786A | US4079301A | US4151450A | US4157123A | US4166238A | US4291260A | US4300081A | US4303874A | US4375631A | US4415049A	16	7
US4702125A	High reduction transaxle for electric vehicle	A drivetrain (12) includes a transaxle assembly (16) for driving ground engaging wheels of a land vehicle powered by an AC motor. The transaxle includes a ratio change section having planetary gear sets (24, 26) and brake assemblies (28, 30). Sun gears (60, 62) of the gear sets are directly and continuously connected to an input drive shaft (38) driven by the motor. A first drive (78a) directly a…	1985	"A State of the Art DC Propulsion System", Electric Vehicle Council, Kelledes, W., 10/4/83.	1	F16H37/02 | F16H37/04 | F16H3/66 | F16H3/44 | F16H37/08	1987	6	US	KALNS, ILMARS	1	6	1	US3815445A | US3863524A | US4056988A | US4296650A | US4434680A | US4479404A | US4509389A | US4528869A	8	0
US4682809A	Car body	A car body, more especially for an electric vehicle, is proposed as an integrated metal and plastics material component which includes a shell-like body formed from a highly impact-resistant plastics material and provided with an integrated metal chassis, such a body being suitable for the mounting thereon of interchangeable attachment assemblies which are designed in accordance with the intended…	1985	-	0	B62D31/00 | B62D61/00 | B62D61/06 | B60G99/00 | B60G21/05 | B62D23/00 | B62D29/04	1987	10	DE	HUSS, HEINRICH	1	20	20	US3836192A | US4382626A | US4396208A | US4453763A | US4537441A | US4555134A	6	3
US4736642A	Friction-wheel torque converter	PCT No. PCT/CH85/00128 Sec. 371 Date May 2, 1986 Sec. 102(e) Date May 2, 1986 PCT Filed Sep. 5, 1985 PCT Pub. No. WO86/01572 PCT Pub. Date Mar. 13, 1986.The automatic friction wheel torque converter enables a bearing-free adjustable force transmission, with different loads and speeds, for example in electric vehicles or machines. Said converter is simple, economical and has a high efficiency. It …	1985	Simonis Getrieve, 2. Auflange, Seite 15, 1959.	1	F16H15/08 | F16H13/00 | F16H13/14 | F16H15/10 | F16H63/06 | F16H63/12 | F16H63/30 | F16H15/26	1988	11	CH	LAMPERT, HEINZ	1	35	8	DE610144A | DE866292C | EP0038462A2 | FR1303145A | FR1526650A | FR2187067A5 | FR837117A | FR881592A | FR885314A | GB477092A | GB763514A | GB827608A | JP1973095273A | US1408748A | US2209878A | US2498012A | US2617309A | US2961899A | US4024771A | US4062284A | US4109541A | US4112781A | US4210032A | US4651378A	25	0
US4678656A	Formation of dense chlorine hydrate	A method of forming chlorine hydrate is described which generally comprises, combining liquid chlorine with an aqueous liquid, and removing the heat of hydrate formation. This method may also include the steps of mixing the liquid chlorine with the aqueous liquid, and cooling the chlorine hydrate to provide a pressure decrease. However, in accordance with the present invention, no refrigeration o…	1985	Chemistry, John C. Bailar, Jr. et al, Academic Press, 1978, pp. 323-324. | Mellor's Comprehensive Treatise on Inorganic & Theoretical Chemistry, Longmans, Green, and Co., 1956, Supplement II, Part I, p. 364.	2	B01J14/00 | C01B7/01 | C01B7/00 | H01M8/06	1987	8	US	BJORKMAN, JR., HARRY K. | CARR, PETER	2	12	1	US4386140A | US4594298A	2	1
US4709194A	Method of controlling the mode of driving electric vehicles	A method of controlling the mode of driving an electric vehicle so that the electric vehicle is accelerated at a maximum acceleration and is decelerated at a maximum deceleration. The mode of variation of the running speed of the electric vehicle is estimated on the basis of the variation of the running speed of the electric vehicle calculated from the revolving speeds of the axles of the electri…	1986	"Faiveley Anti-Skid AEF 83", Jan. 1985.	1	B60T8/17 | G01S13/88 | G01S13/00 | B60L15/20 | B61C15/12	1987	8	JP	YAGI, SHIGEICHI | SHIGEURA, JUNICHI	2	4	7	JP1979031108A | JP1985245405A | US4321677A | US4392091A | US4404633A | US4463289A | US4588932A	7	4
US4757240A	Apparatus for controlling electric vehicle using induction motor	A main circuit of an electric vehicle using an induction motor is constituted by an invertor for producing three phase AC power having a variable frequency and a variable voltage and a three-phase induction motor supplied with the AC power by the invertor. The rotational speed of the induction motor is detected and a slip frequency signal is added (in power running) or subtracted (in regenerating…	1986	-	0	B60L15/28 | B60L9/00 | B60L9/22 | B60L15/20 | B60L9/18 | H02P27/06 | H02P5/46	1988	8	US | JP	MIZOBUCHI, TETSUYA | OZAWA, TSUTOMU	2	25	7	EP0059924A1 | JP1976031376A | US4315203A | US4327313A | US4335337A | US4463289A | US4701682A	7	3
US4686434A	Electric vehicle monitoring system	An electric vehicle monitoring system in which one induction motor has a rotational speed detector but another motor does not have such a detector. Separate current detectors monitor the current delivered to each of the motors. A calculations circuit uses the rotation of the one motor and a comparison of the two currents to monitor the performance of both motors.	1986	-	0	B60L9/00 | B60L9/16 | B61C15/08	1987	8	JP	KOJIMA, SHIGERU | OBI, HIDEO	2	6	8	CA961955A | EP0085394A1 | US3663875A | US4298940A | US4344139A | US4392091A | US4465142A	7	1
US4680663A	Power supply installation for dc electric railroad	Four sets of a first pair of diodes, a second pair of diodes and a GTO breaker are connected between the power rectifier, the power inverter and four electric car power supply lines arranged in parallel with each other and separated by two dead sections. Therefore, it is possible to cut off powering current and regenerative current simultaneously by simply turning off the GTO breaker. Further, ev…	1986	-	0	B60M3/00 | B60M3/06 | H02M7/66 | H02M7/757 | H02M7/00	1987	6	JP	NOGI, TEIJI | GONDO, TOYOMI	2	5	15	US3872363A | US3940680A | US4185561A	3	0
US4743214A	Steering control for toy electric vehicles	A device for controlling the steering and direction of movement of an electrically operated toy vehicle wherein the toy vehicle has a rear axle driven by a gear train from an electric motor and a worm gear on the rear axle engaging a helical gear. The front wheels are connected by a tie rod and are adjustable together from a normal straight line position to an angular position to cause the vehicl…	1986	-	0	A63H17/00 | A63H17/395 | A63H33/26	1988	8	CN	TAI-CHENG, YANG	1	11	1	US2146708A | US3061035A | US3131508A | US3252247A | US4165581A | US4471566A	6	0
US4731723A	Power supply installation for DC electric railroad	The power supply installation for a direct current railroad comprises two diode bridge-connected circuits, only two thyristor breakers each connected in parallel to each of the two diode bridge-connected circuits, four dc disconnecting switches each connected between a diode bridge-connected circuit and one of four electric car power supply lines constituting a double track, separately. Further, …	1986	Meidensha Electric Mfg. Co., Ltd., "MEIDEN Static Type Feeding System", 1984.	1	B60M3/00 | B60M3/04 | F16J13/24 | B22D11/06 | B22D37/00 | B22D41/28 | B22D41/34 | B22D41/50 | B25C5/02 | B27K3/02 | B27K3/08 | B27K3/34 | B27K3/36 | B29C47/06 | B29C48/305 | B29K33/04 | B29K55/02 | B29L9/00 | B32B27/30 | B41F13/16 | B41F33/14 | B60B39/00 | B60C27/00 | B60K20/00 | B60L | B60L13/04 | B60V | B60W10/02 | B60W10/06 | B60W10/10 | B60W30/18 | B60W50/02 | B61B | B61B13/08 | B61B13/12 | B…	1988	12	JP	NOGI, TEIJI | GONDO, TOYOMI | TAMURA, TUNEO | SATO, HIROYASU	4	4	14	US3633071A | US4386299A | US4480298A | US4600982A	4	1
US4698562A	Motor electrical positioning system and the application thereof within vehicle traction drives	A drivetrain (48) for an electric passenger vehicle (10) includes a battery (40) for energizing a single-phase A.C. traction motor (18) which drives a ground engaging wheel (12) through a multispeed transaxle (20). The motor is characterized by an external ferrite permanent magnet rotor (26) drivingly engaging an input shaft (32) of the transaxle. The motor is controlled by an inverter circuit (4…	1986	-	0	B60L11/18 | H02K29/00	1987	33	US	GALE, ALLAN R. | GRITTER, DAVID J.	2	15	1	US3456174A | US4431953A | US4455513A | US4484114A	4	0
US4742283A	Guidance system for inductively coupled electric vehicles	An automatic guidance device for an electrically driven vehicle inductively coupled by a power receiver core to a roadway core connected to power source. The device which is attached to the power receiver core or to a ferrous bar connected to the underside of the vehicle comprises at least two sensor coils equally spaced from the midpoint of the power receiver core which is on the vehicle centerl…	1986	-	0	G05D1/02 | H02J17/00 | G05D1/00	1988	8	US	BOLGER, JOHN G. | BRIAN NG, LUNG S.	2	9	3	US3431996A | US4227595A | US4472716A | US4593239A | US4658928A	5	6
US4799161A	Control apparatus for maintaining traction in electric rolling stock	The commencement of a developing period of slip is detected by the fact that a time-differential value vs of a creep velocity vs (a relative velocity between a peripheral velocity vm of a driving wheel and a vehicle velocity vt) exceeds a predetermined reference delta 1. The termination of the developing period is detected by the fact that a time-differential value vm of the peripheral velocity v…	1986	-	0	B60L3/10 | B61C15/10 | B61C15/00 | B60L15/20 | B61C15/08	1989	16	JP	HIROTSU, TETSUJI | NAKAMURA, KIYOSHI | KASAI, SYOJI | YAMAGUCHI, HIROSHI | KOZU, EIJI	5	16	13	US3614173A | US3658388A | US4136303A | US4701682A	4	6
US4742382A	Semiconductor component	A semiconductor component, including a GTO thyristor and integrally formed reverse conducting antiparallel diode, which can be used for turn-off of currents of 20 A . . . >2,000 A and off-state voltages of 600 V . . . >4,500 V in power electronics for driving electric vehicle motors, for direct-current choppers, converters, electric filters and so forth. A thyristor region including several paral…	1986	-	0	H01L29/02 | H01L29/08 | H01L29/66 | H01L29/74 | H01L29/747 | H01L29/06 | H01L29/90	1988	7	CH	JAECKLIN, ANDRE	1	14	7	JP1979141582A | US3947864A | US3994011A | US4009059A | US4031607A | US4150391A | US4298881A | US4530000A	8	3
US4735872A	Electrochemical system including lamella settler crystallizer	A crystallizer which incorporates a lamella settler and which is particularly applicable for use in batteries and power cells for electric vehicles or stationary applications. The lamella settler can be utilized for coarse particle separation or for agglomeration, and is particularly applicable to aluminum-air batteries or power cells for solving the hydrargillite (aluminum-hydroxide) removal pro…	1986	A. Maimoni, "Aluminum-Air Power Cell Research and Development Annual Report Summary, CY 1984," Lawrence Livermore National Laboratory, Livermore, Ca., UCID-20356, Feb. 1985. | A. Maimoni, "Aluminum-Air Power Cell: A Progress Report," Lawrence Livermore National Laboratory, UCRL-92281, Mar. 1985. | Conf.-851146-Absts., Extended Abstracts: Seventh Battery and Electrochemical Contractors' Conference…	4	B01D9/00 | H01M12/06 | H01M12/00 | H01M6/50 | H01M6/00	1988	8	ES	MAIMONI, ARTURO	1	11	1	US1091721A | US1478337A | US1560473A | US1892760A | US3359136A | US3527617A | US3708345A | US4101717A | US4151084A | US4246324A | US4663249A	11	4
US4763109A	Acoustical vehicle horn with improved vent	The motor chamber of an automotive vehicle horn is vented to the atmosphere through a hole in the diaphragm. The hole is located on a vibratory portion of the diaphragm and is laser drilled to obtain an accurately dimensioned hole with smooth edges.	1986	-	0	G10K9/13 | G10K9/00 | G08B3/10	1988	5	US	SMITH, ROBERT E.	1	3	4	US2066001A | US2811129A | US3179932A | US3696504A | US4102297A | US4116158A | US4149153A | US4267552A | US4310065A | US4433750A | US4441099A	11	2
US4707420A	Power storage battery	The invention provides a power storage battery (10) comprising a multiplicity of interconnected identical electrochemical power storage cells (11) whose internal resistance varies with their temperature. The cells are interconnected into a plurality of groups (16, 18, 31) with each group comprising a plurality of the cells, at least some of which are connected in series. The groups are connected …	1986	Ford Aerospace Communications Corp., Aeronutronic Div., "Sodium-Sulfur Battery Development Economic Analysis". | Reference Design of 100 MW h Lithium/Iron Sulfide Battery System for Utility Load Leveling.	2	H01M2/20 | H01M10/42 | H01M10/50 | H01M2/22 | H01M10/39 | H01M10/44 | H01M6/36	1987	19	ZA	WEDLAKE, ROGER J.	1	19	10	US2014832A | US2151193A | US2185829A | US3887396A | US4287267A | US4371825A	6	0
US4672525A	Guard system for inverter apparatus	An inverter using gate turn-off thyristors (GTOs) is controlled by means of pulse width modulation (PWM) to control the speed of an induction motor. If the current flowing through the induction motor becomes an overcurrent which can still be cut off by the GTOs, a gate off signal is supplied to respective GTOs to interrupt the overcurrent. If any one of arms respectively corresponding to phases i…	1986	-	0	H02M7/527 | H02M7/505 | H02M1/00 | H02M7/515 | H02H7/122	1987	6	JP	HORIE, AKIRA | OKAMATSU, SHIGETOSHI	2	18	16	JP1985042590A	4	2
US4792736A	Control apparatus for electric vehicles	There are provided a first chopper CH1 connected in parallel with armatures M1, M2 of main motors of an electric vehicle and operating during a braking mode, and a second chopper CH2 connected in series with the armatures and operating during a powering mode. Both the choppers have a reverse-directional conductivity. A third chopper FCH is further provided to control a field current of the main m…	1987	-	0	B60L7/00 | B60L15/08 | B60L15/00 | B60L7/16 | B60L15/28 | H02P7/06	1988	9	JP	JIMBO, YOSHIJI | AMIKURA, SEIKI	2	6	3	US3569811A | US3984743A | US4095154A | US4124812A | US4267492A | US4401927A | US4424558A	7	0
US4825131A	Control system for induction motor driven electric car	A DC voltage on an electric car stringing is supplied to a variable voltage and variable frequency PWM inverter so as to be converted into a three-phase alternating current which is supplied to a plurality of three-phase induction motors. The motors are connected to different wheels to drive an electric car. The inverter is controlled on the basis of an operating frequency command determined by a…	1987	Katta, et al, "Induction Motor Propulsion System for Transit Cars", Hitachi Review, vol. 29, 1980, No. 1, pp. 19-24.	1	B60L9/00 | B60L9/22 | B60T8/17 | B60L9/18 | G01P3/42 | H02P27/06 | B61C15/08	1989	9	JP	NOZAKI, YOSHIO | OKAMATSU, SHIGETOSHI | TAKAOKA, TADASHI	3	18	13	US3983463A | US4292531A | US4335337A | US4686434A	4	6
US4978509A	Lamella settler crystallizer	A crystallizer which incorporates a lamella settler and which is particularly applicable for use in batteries and power cells for electric vehicles or stationary applications. The lamella settler can be utilized for coarse particle separation or for agglomeration, and is particularly applicable to aluminum-air batteries or power cells for solving the hydrargillite (aluminum-hydroxide) removal pro…	1987	Chemical Engineer, Crystallizer Cuts Purification Costs, Chemical Engineering, Feb. 13, 1978, vol. 85, No. 4, pp. 73 to 79. | Maimoni, Alumium-Air Power Cell, A Progress Report, Twentieth IECEC '85 conference, preprint, UCRL-92281, Mar. 1985, pp. 1 to 7.	2	B01D9/00 | H01M12/06 | H01M6/50 | H01M12/00 | H01M6/00 | B01D9/02	1990	8	US	MAIMONI, ARTURO	1	14	1	CA763353A | US1684006A | US3837811A | US3996031A | US4044106A | US4305915A | US4561887A | US4588562A | US4678646A	9	0
US4772829A	Apparatus for interactively accelerating an electric drive vehicle	An apparatus for controlling the supply of power to an electric drive motor normally controls the duty cycle of a power switching element to produce a variety of vehicle speeds. The apparatus typically controls the rate of change of the duty cycle to provide smooth vehicle operation. During periods of extended high speed, high load operation the apparatus bypasses the power switching element and …	1987	-	0	B60L11/18 | B60L15/28 | H02P7/29 | H02P7/28	1988	10	-	PICKERING, WILLIAM | WIBLIN, WAYNE T.	2	4	12	US3213343A | US3349309A | US3710216A | US4057752A | US4069445A | US4081725A | US4508999A	7	2
US4767996A	Fault current detection device for a D.C. network	A fault current detection device which, in order to take into consideration a record in the past of a load current up to a time instance when a short-circuit is caused, operates, every sampling period DELTA t, a variable DELTA In=f(In, Jn-1) representatve of the record obtainable as a function of an instantaneous current value In at nth sampling time and a parameter Jn-1 obtained by weighting the…	1987	Instruction Manual for the products of Tsuda Denki Keiki K. K. of Japan, named "FE-12/FE-15 I Type DC Feeder Fault Discriminator", Dec. 1984. | Toshimasa Jinzenji et al, "A GTO DC Circuit Breaker Controlled by a Single-Chip Microcomputer", IEEE Transactions on Industrial Electronics, vol. 1E-32, No. 3, Aug. 1985. | Toshimasa Jinzenji et al, "Microcomputer-Based Protective Relay to Detect DC Feede…	3	G01R31/02	1988	18	-	JINZENJI, TOSHIMASA	1	7	1	JP1983174863A | US4160282A | US4707761A	3	1
US4913258A	Electric vehicle	An electric vehicle which has motor wheels of the direct-drive outer-rotor type which permit simplification and compaction of the motor wheels. Current regulating covers introduce ambient air for cooling the motors and reduce air resistance, and batteries and control devices are disposed symmetrically relative to the axial line of the vehicle body and to axial lines of the axles so as to reduce a…	1988	-	0	B60K7/00 | B60K17/00 | B60K17/30 | H02K7/14 | B60K1/02	1990	17	JP	SAKURAI, HIROSHI | ONO, MASAO | MAMIYA, ATSUSHI	3	5	7	CS183097B1 | FR1478059A | FR2169611A5 | FR2561593A1 | JP1972018010U | JP1973038506A | JP1977022214A | JP1979021312A | JP1979021312U | JP1987295772A | US2506146A | US3937293A | US4021690A | US4760891A	14	10
US5014800A	Motor driving device provided with decelerator and electric vehicle	A motor driving device provided with a decelerator according to the present invention is so structured that a motor rotational shaft 6a and an output rotational shaft 9 are coaxially disposed within a casing 1 thereof, and planetary gears 18, 19, 20, 21, and 22 connect the two rotational shafts 6a and 9. According to the present invention, a special wall disposed between the motor rotational shaf…	1988	-	0	B60K7/00 | B60K17/14 | B60K17/04 | H02K7/116 | H02K7/10 | B62B5/00 | F16H1/28 | H02K7/102 | H02K7/14 | H02K9/19 | B60K1/00	1991	13	JP	KAWAMOTO, MUTSUMI | INAGAKI, HIDEMITSU | TANAKA, SATORU	3	4	6	US3812928A | US3892300A | US3933217A	3	6
US4915328A	Control method of electric vehicle	A control method of an electric vehicle in which a frictional contact of rotating or stationary wheels of the electric vehicle to a rail road is recovered again when the wheels are in a slipping condition which is determined by a variable concerning rotation of the wheels exceeding a detection level which is determined by a sum of an instructed vehicle acceleration and a gradient acceleration det…	1989	"Electric Rolling Stocks" RAILWAY, vol. 40, No. 3, Mar. 1987, pp. 26-36.	1	B60L3/10 | B60L15/20 | B60T8/58 | B61L3/14	1990	5	JP	NAKAMOTO, NORIAKI	1	4	9	-	0	1
US4900992A	Apparatus and method for controlling electric car	A PWM (pulse width modulation) inverter (5) generating an a.c. output having a variable voltage and a variable frequency supplies a.c. power to linear induction motors (61 to 64). An electric car supported by wheels (8) is driven by a driving torque produced by the linear induction motors. While the electric car is running, the motor torque varies due to various factors among which a variation of…	1989	-	0	B60L15/00 | B60L13/03 | B60L9/18 | H02K41/00	1990	8	JP	SEKIZAWA, TOSHIHIKO | MATSUMURA, HIROYUKI | YASUDA, MAKOTO	3	18	8	JP1986199404A | US4039910A | US4634950A | US4793263A	4	2
US5045646A	Electrical vehicle transportation system	An electric vehicle transportation system. The system includes a roadway having a load bearing surface. The load bearing surface supports an electric power rail extending longitudinally on the roadway. The power rail is segmented and includes a plurality of longitudinally aligned, mutually electrically isolated portions. A power bus energizes selected portions of the rail. Energization is control…	1989	-	0	B60M1/30 | B60M1/10 | B60M1/00 | B60L1/00 | B60L5/08 | B60L5/38 | B60M1/04 | B60L9/00	1991	10	US	MUSACHIO, NICHOLAS R.	1	21	3	DE2504061A1 | US1859343A | US3637956A | US4057753A | US4129203A | US4139071A | US4476947A | US4836344A | US4892980A	9	3
US5021725A	Circuit arrangement for preventing inductive interference in an electric car	An arrangement for preventing inductive interference in an electric car having a power receiver for receiving DC power from a feeder line connected to a DC power supply, an inverter connected between the power receiver and a ground side terminal connected to a rail via a wheel for converting the DC power fed from the power supply into AC power, and a motor driven by the output of the inverter, th…	1989	-	0	B60L9/00 | B60L9/22 | B60L3/00 | B60L9/18 | H02P5/00	1991	12	JP	JIMBO, YOSHIJI | OZAWA, TSUTOMU	2	5	10	JP1981049601A | JP1982059924A | JP1984209110A | JP1987104401A | JP1987114401A | JP1987123902A | JP1987213501A | US3866702A | US3940669A | US3962612A | US4315203A | US4327313A | US4573098A | US4799125A | US4825131A	15	1
US5045131A	Contact conductor for electric vehicles	A contact conductor for electric vehicles is produced from an aluminum alloy containing an excess of silicon. The alloy comprises 0.2-1% by weight magnesium, 1-7% by weight silicon and the balance being aluminum and incidental impurities. It has a tensile strength of at least 38,000 psi and a minimum electrical conductivity of 50% IACS.	1989	-	0	B21B3/00 | B21C37/04 | B21C37/00 | B60M1/13 | B60M1/00 | C22C21/08 | C22C21/06 | H01B1/02 | B21B1/16 | B21B1/18 | B21B15/00 | B21B1/46 | C22C21/00	1991	5	CA	FORTIN, PAUL-EMILE | GALLERNEAULT, WILLARD M.	2	3	15	US3418177A	1	0
US4953726A	Electric vehicle coupling between two rail vehicles	To be able to automatically operate an electric vehicle coupling with a contact bush, there is provided a one way drive which both advances the contact bush (for coupling) and retracts it (for uncoupling) via an eccentrically mounted rolling wheel and a slide rail in which the rolling wheel slides. The rolling wheel has an eccentricity of ( DELTA x+ epsilon )/2, where DELTA x is a desired advance…	1989	-	0	B61G5/10 | B61G5/00 | B61G5/06	1990	5	CH	LOUTAN, DOMINIQUE	1	7	14	CH398678A | DE2043720A | DE2043720A1 | US1422241A | US1608732A | US564194A | US672320A	8	7
US4964787A	Electric vehicle pump isolation mount	A mounting system for electric pumps used in automotive vehicles, especially those in which the pump is installed in the fuel tank. To reduce pump and pump motor vibrations and noise, which may be objectionable to passengers, the pump is mounted within a cage enclosure carried in the vehicle fuel tank. A suspension for the pump within the cage consists of leaf spring strike-outs in the walls of t…	1989	-	0	F01C21/00 | F02M37/10 | F02M37/08 | F04B35/04	1990	14	US	HOOVER, THOMAS M.	1	2	10	US4569637A | US4768925A	2	1
US4969631A	Vehicle jack	An electric leveling and stabilizing jack for recreational vehicles having a vertical ground-engaging position and pivotable to a horizontal stowed position. The jack has a rigid double retraction arm which is connected on one end to a retraction sleeve and at the other end to a U-shaped housing for the motor and gear assembly. The jack has telescoping tubular members, the inner member being conn…	1989	-	0	B60S9/00 | B60S9/08 | B60S9/02	1990	8	US	WHITTINGHAM, REGINALD P.	1	7	5	US2069012A | US3182956A | US3402915A | US4067543A | US4635904A	5	1
US5177425A	Method of charging and discharging battery and power source apparatus adopting the same	A battery is divided into a plurality of battery blocks. A current flowing into a coil is rapidly changed by a switching element so as to raise the output voltage of one battery block. The power of the battery block is transferred to another battery block by utilizing the thus-raised voltage. This operation is subsequently repeated for each battery block. Thus, all the blocks are subsequently com…	1989	-	0	H02J7/00 | H01M10/44 | H01M10/42 | H01M12/08 | H02J7/02	1993	18	JP	GOTO, KENJI	1	15	9	DE3317531A1 | JP1981028476A | JP1981132775A | JP1985049577A | JP1985124371A | JP1985124372A | JP1987144066A | US3987352A | US3997830A | US4303877A | US4349773A | US4564798A | US4616170A | US4857419A	14	11
US5343973A	Lightweight electric vehicle	PCT No. PCT/CH90/00151 Sec. 371 Date Feb. 4, 1991 Sec. 102(e) Date Feb. 4, 1991 PCT Filed Jun. 22, 1990.The lightweight electric vehicle comprising two front wheels and a rear wheel comprises a high-strength load-bearing chassis comprising a base, sides and bulkheads as a safety cell for the driver. A separate lightweight plastics body forms an aerodynamic tear drop-shaped outer skin. Both the bo…	1990	Automotive Engineering, vol. 93, No. 5, May 1985 (Warrendale, Pa.), p. 92.	1	B60K1/00 | B62D29/04 | B62D29/00 | B62D61/00 | B62D61/08 | B62D25/00 | B62D21/00 | B62D61/06	1994	11	CH	LANKER, WILLI	1	24	8	CH210698A | DK82288C | EP0184177A2 | EP0214372A1 | FR1060325A | FR1138186A | FR2559119A1 | FR340895A | FR51341E | FR972290A | US2181304A | US2514056A | US2612964A | US3940162A | US4456277A | US4484648A | US4574902A | US4625825A | US4705716A | WO1990003298A1	22	5
US5148883A	Regenerative braking electric vehicle with four motors	An electric vehicle is equipped with four electric motors, one for driving each of the four wheels, load sensors for detecting the loads applied to the wheels, and a control unit. The control unit determines the driving forces distributed to the wheels upon regeneration according to the loads applied to the wheels in such a way as to improve safety.	1990	-	0	B60L7/00 | B60L11/18 | B60L7/26 | B60L7/20 | B60K17/34 | B60K17/356 | B60L7/12 | B60L7/22	1992	10	-	TANAKA, SATORU | KAWAMOTO, MUTSUMI | INAGAKI, HIDEMITSU	3	7	3	US4021690A | US4211930A | US4908553A | US5004061A | US5014800A | US714196A	6	21
US5222568A	Electric vehicle	This invention relates to an improvement in driving performance of an electric car in which the driving wheels are driven by a motor. More specifically, the first feature of the present invention improves driving performance without making its mechanical construction complicated. The second feature of the present invention improves motion performance of the electric car by simplifying the structu…	1990	-	0	B60L15/20 | B60K7/00 | B60K1/00 | B60K17/04 | B60K17/356 | B60K17/34 | B60L15/00	1993	15	JP	HIGASA, HIROMASA | ISHIKAWA, FUMIHIKO | MATSUMURA, SHIGENORI | NASU, HIDETOSHI | SATO, KAZUNOBU	5	1	6	FR2561593A1 | JP1982158163A | US4805712A	3	7
US5113126A	Control device for electric car	A control device for an electric vehicle having a reverse L type first filter circuit composed of a first filter reactor and a first filter capacitor between a current collector and control means for controlling electric motor of the electric vehicle. A second filter circuit composed of a series connected second filter reactor and a second filter capacitor is connected in parallel to the first fi…	1990	Katta et al., "Indaution Motor Pro Puesion System for Transit Cars", Hatachi Review vol. 29, (1980) No., pp. 19-24.	1	B60L9/00 | B60L9/22 | H02M1/12 | B60L3/00 | H02P5/40	1992	5	JP	NANZAN, TATSUSUKE | OBI, HIDEO | NAKAMOTO, MASAHIKO | NAKAMOTO, NORIAKI | OHTA, MIKIO	5	1	7	US3691439A | US3746963A | US4247888A | US4651266A	4	0
US5121044A	Electrical energy system	An electrical energy system including an electric utility having an electricity generating apparatus and distribution lines, a plurality of electric vehicles and electric power storage apparatus receiving electrical power from the electric utility and supplying electrical power to the plurality of electric vehicles and to the electric utility when required.	1990	Hamlin, L. D. and Rodriguez, G. D., The Chino 10 MW/40 MWh Battery Energy Storage Project, Conference on Batteries for Utility Energy Storage Berlin, 1987. | P. C. Foller Improved Slurry Zinc/Air Systems as Batteries for Urban Vehicle Propulsion, Journal of Applied Electrochemistry 16 (1986) 527-543.	2	H01M12/06 | H01M4/02 | H01M12/00 | H01M10/42 | H02J3/32 | H02J9/00 | H02J7/00	1992	26	-	GOLDMAN, ARNOLD J.	1	17	7	US3416966A | US3529229A | US3716413A | US3847671A | US4084038A | US4124805A | US4147839A | US4158802A | US4275310A | US4534833A | US4797566A | US4842963A | US4843251A | US4894764A | US4908281A | US4925744A	16	2
US5208526A	Electrical power storage apparatus	A rechargeable, electrical power storage system employing an electrical power storage medium in the form of a slurry containing active metal particles and an electrolyte solution, which system includes one or more metal-air cells, each including outer electrode apparatus including air electrode apparatus and being configured to define a liquid permeable housing; a volume of the active metal parti…	1990	-	0	H01M12/06 | H01M4/02 | H01M12/00 | H02J7/00 | H01M8/08	1993	32	IL	GOLDMAN, ARNOLD J. | GOLDSTEIN, JONATHAN | KORALL, MENACHEM J.	3	69	1	US4126733A | US4147839A | US4218520A | US4274043A | US4305999A | US5006424A | US5121044A	7	5
US5015545A	Method and apparatus for cooling an array of rechargeable batteries	A housing for carrying a plurality of rechargeable batteries is configured such that air gaps defined adjacent to the batteries have a continuously-decreasing cross-sectional area. Cooling air being directed through the air gaps thus increases its speed in inverse relationship with its temperature rise such that all of the batteries are cooled to substantially the same degree. All of the cells of…	1990	-	0	H01M2/10 | H01M10/50 | H01M10/42	1991	8	US	BROOKS, ALEC N.	1	20	1	SU609147A1 | SU864390A1 | US1313512A | US4135593A | US4216839A	5	10
US5064972A	Current contact line arrangement	A current contact line arrangement includes a plurality of energy and control current contact lines for engagement with current collectors of a movable energy consumer such as a crane, trolley carriage or the like which is not intended to pass beyond a predetermined point and is characterized by the fact that at least one of the energy or control current contact lines (5) is covered by an insulat…	1990	-	0	B61L3/00 | B61L3/14 | B66C13/12 | B66C13/50 | B60M1/02	1991	5	DE	MUNZEBROCK, ANTON | PFANNKUCHE, HEINZ	2	13	9	DE1935365A1 | DE3437585A1 | US1813200A | US1904844A | US2106565A | US2151099A | US3312399A | US3439131A | US3952848A | US3957142A | US4598180A	11	0
US5179494A	Excess voltage protection apparatus for an electric vehicle	A protection device is provided for a control apparatus for use in an electronic automobile with a motor and a transistor for driving the motor. The protection device comprises a short-circuit detecting device for detecting a short-circuit state of the transistor and, an excess voltage detecting device connected to the transistor for comparing a voltage applied to the transistor and motor of the …	1990	-	0	B60L3/04 | H02H3/08 | H02H3/20 | H02H3/10 | H02H7/09 | B60L3/00 | B60L11/18	1993	11	JP	MATSUBARA, MASAYOSHI	1	7	8	JP1979025006A | JP1985121989A | JP1988296409A | JP1990074195A | US4418778A | US4449080A | US4492955A | US4698582A | US4816963A | US4893211A	10	1
US5115183A	Battery charging system for motor-generator	A battery charging system for a motor-generator, having a generator (4) for charging a battery (5), and an engine (2) for driving the generator, comprises a generator speed sensor (14) for detecting a generator speed of the generator; and an engine speed control circuit (36) for controlling an engine speed of the engine in the manner that the generator speed is set to a predetermined speed. The s…	1990	"Some Hybrid Propulsion Systems for Road Vehicles", by G. Thomas, Electronics & Power (Feb. 1977).	1	B60K6/00 | B60K6/04 | H02J7/00 | H02J7/14 | B60K6/46 | B60K6/54 | B60W10/06 | B60W10/26 | H02J7/32 | B60L11/12	1992	19	JP	KYOUKANE, YASUAKI | NAGANO, TOSHIHIRO	2	17	6	GB1161752A | JP1989039235A | US3623568A | US3808481A | US3991357A | US4021677A | US4042056A | US4119862A | US4309620A | US4313080A | US4330743A | US4351405A | US4451776A | US4465963A | US4543521A | US4551667A | US4607336A | US4608639A | US4617626A | US4629968A | US4651081A | US4659977A | US4682097A | US4739244A | US4841216A | US4843299A | US4883724A	27	3
US5123357A	Conveyor driven by linear motor with rolling surface of rail acting as secondary for the motor	The present invention is based on the critically important feature of providing a left-right parallel arranged linear motor-based conveying system in which the upper surfaces of the guide rails do double duty as providing the rolling surfaces for the wheel pairs, and also as being secondary (reaction) conductor surfaces for the linear motors, and the linear motors are spaced closely above the upp…	1990	-	0	B60L13/00 | B60L13/03 | B65G54/02	1992	14	JP	FUJITA, SHIGEYOSHI | SEKIYA, NAOFUMI | FUKUHARA, KAZUYOSHI | WATANABE, YOSHITAKA | OKAMURA, TAKASHI	5	10	16	US2819681A | US3111265A | US3555380A | US3696752A | US3966264A | US4236455A | US4702661A | US4794866A | US4817533A | US4841869A | US4922830A	11	1
US5119011A	Battery state of charge indicator	A method for measuring and storing the state of charge of batteries, such as used in electric vehicles. The stored charge value is initially derived from the value of battery terminal voltage measured prior to connection of the battery to the load, e.g. the traction motor. While the battery is connected to the load, approximated state of charge values are periodically derived by adding a correcti…	1990	-	0	B60L11/18 | G01R31/36 | H02J7/00 | G08B21/00	1992	17	-	LAMBERT, JOE C.	1	10	3	US4021718A | US4180770A | US4234840A | US4320334A | US4333149A | US4377787A | US4390841A | US4394741A | US4573126A | US4876513A | US4912416A	11	18
US5112703A	Electrochemical battery cell having a monolithic bipolar flat plate beta'' alumina separator	A separator for use in an advanced rechargeable electrochemical battery cell includes a thin plate of beta'' alumina affixed to a molded monolithic frame shaped similar to a window frame. The strength and support provided by the frame permits use of extremely thin beta'' alumina plates. When used in a sodium sulfur or sodium metal chloride battery cell, the separator permits maximum cell power wi…	1990	A Sodium-Sulfur Test Cell Utilizing A .beta.-Alumina Flat-Plate Separator, L. S. Marcoux, R. R. Sayano, E. T. Seo and H. P. Silverman.	1	H01M10/36 | H01M10/39	1992	14	DE	KOENIG, ALBERT	1	41	1	GB1327604A | GB1344069A | US2471781A | US3756856A | US4239839A | US4894299A	6	0
US5084641A	Air-cooled type induction motor for use in vehicles having means to reduce exhaust air noise	The air-cooled type induction motor used for railway vehicles such as the electric car generates sound waves (noise) which are uncomfortable to the ears of the human being when it is rotated. An induction motor according to the present invention has therein a plurality of waveguide (or air guide) plates for efficiently exhausting air, which serves to cool the motor, outside the motor. These waveg…	1990	"On The Induction Motor For Use With Vehicles" of a magazine "Science of Electric Cars", Feb. edition, 1988, pp. 18-23.	1	H02K5/24 | H02K9/04 | H02K9/06 | H02K9/02 | H02K9/26 | F01N1/06	1992	15	JP	SAIMA, TOORU | NAGAYAMA, TAKASHI | FUJIWARA, KAZUYUKI	3	14	7	AT123312B | DE2315937A1 | EP0416468A1 | GB2001481A | JP1979015110A | JP1981049648A | JP1983029341A | JP1986094545A | JP1987011371A | JP1988043547A | US2610992A | US3407317A | US4250417A | US4275321A | US4766337A	18	3
US5164623A	Independent-drive wheel for a wheel-mounted vehicle	An independent-drive wheel for electric cars, bicycles, and wheelchairs wherein electromagnets 14,15 of rotor 12 of a commutator motor are positioned along a circumference in the form of a pair of groups which are offset with respect to each other, and wherein distribution commutator 6 of stator 9 electrically connected to electric energy storage device 32 is constructed in such a manner that whe…	1990	-	0	A61G5/04 | A61G5/00 | B60K7/00 | H02K7/14 | H02K23/26 | H02K25/00 | H02K7/00 | H02K23/00 | H02K11/00 | H02K13/00 | H02K3/18	1992	19	CY | GB	SHKONDIN, VASILY V.	1	23	21	FR2416810A1 | GB1231782A | GB1248494A | GB1414134A | GB1463500A | GB2123362A | SU1050920A1 | SU1284853A1 | SU1357257A1 | SU1384420A1 | SU375214A1 | SU628008A1 | US2335398A | US2441801A | US3566165A | US4315171A | US433180A | US4355249A | US4754207A | US643854A	20	10
US5481460A	Controller for electric vehicle	PCT No. PCT/JP91/01326 Sec. 371 Date Jun. 3, 1992 Sec. 102(e) Date Jun. 3, 1992 PCT Filed Oct. 2, 1991 PCT Pub. No. WO92/05974 PCT Pub. Date Apr. 16, 1992.The present invention relates to a controller for an electric vehicle in which right and left drive wheels are respectively driven by drive motors which are individually provided. The controller for an electric vehicle comprises motors for driv…	1991	-	0	B60L3/10 | B60L11/18 | B60L3/00 | B60L9/00	1996	53	JP	MASAKI, RYOSO | MORINAGA, SHIGEKI | TAHARA, KAZUO | YAMAMURA, HIROHISA | KAJIWARA, KENZO | YAMADA, HIROYUKI | INOUE, NOBUO | SUZUKI, TOSHIO	8	15	5	JP1979017217A | JP1981153904A | JP1981153906A | US4514665A | US4520299A | US4629947A | US4691148A | US4785225A | US4799161A | US4825131A | US4825132A | US4900992A | US4915328A | US5222568A | USRE34159E1	15	4
US5313191A	Warning device for an electric vehicle	A warning device is provided for use in an electric vehicle which includes a frame member and ground engaging wheels operative mounted relative to the frame member. An electric motor is operatively connected to the frame member and the ground engaging wheels for supplying rotational motion to the ground engaging wheels. A switch member is provided for selectively energizing the electric motor. An…	1991	-	0	B60L3/00 | B62M23/02 | B62M7/00 | B60Q1/00	1994	19	JP	YAMASHITA, SHOJI | MOTODATE, SHOJI | NAKAZAWA, YOSHIHIRO | HONDA, SATOSHI | TAMAKI, KENJI	5	23	3	EP0324884A1 | JP1976032007A | US3773131A | US4227132A | US4346364A | US4351405A | US4406342A | US4734673A | US4933852A | US5101924A | US5139121A	11	3
US5212431A	Electric vehicle	An electric vehicle driven by a motor is provided with a secondary battery and a generator which are controlled by a controller so that when an amount of charge of the secondary battery becomes lower than a predetermined value of the generator is put from a stopping state into an operating state and so that when the amount of charge of the secondary battery becomes higher than another predetermin…	1991	"Jidousha Kougaku Zensho 8 (Automotive Engineering Encyclopedia vol. 8): Denki Jidousha, Shingata Gendouki (Electric Vehicle, New Prime MOver)"; translation of pp. 11 to 13 attached.	1	B60L11/12 | B60L15/20 | B60L11/02 | H02J7/14 | H01M10/44 | H01M10/42 | B60K8/00 | B60L11/18 | B60L50/10 | B60L50/15	1993	9	JP	ORIGUCHI, MASATO | FUKINO, MASATO | HORIE, HIDEAKI | IRIE, NAMIO	4	8	8	EP0073861A1 | GB1339140A | GB1407951A | GB1581049A | GB221314A | US3565202A | US3719881A | US3792327A | US3837419A | US4187436A | US4199037A | US4305254A | US4306156A | US4902956A | US4951769A	15	12
US5202617A	Charging station for electric vehicles	A charging station for electric vehicles which have rechargeable batteries is provided. The charging station comprises a power section controlled by a fast acting power controller, a power connector and associated power cables for connecting to the vehicle, an interface with signal cables to carry status and/or control signals between the vehicle and the power controller, and a lockout which prec…	1991	-	0	B60L11/18 | H02J7/00 | H02J7/10	1993	12	US	NOR, JIRI K.	1	22	11	US3593100A | US3904947A | US4496896A | US4746852A | US4977364A	5	28
US5238083A	Electric source apparatus of electric vehicle	A switchable connection for a plurality of unit batteries for an electric vehicle. The unit batteries are normally connected in series through battery switches. When an impact sensor attached to a vehicle body detects an impact, a controller changes the battery switches to have a connecting state in which the unit batteries are separated into several groups.	1991	-	0	B60L3/00 | B60L11/18 | H01M2/20 | H01M2/34 | H01M10/42 | H01M6/00 | H01M6/50 | H02J7/00	1993	12	JP	HORIE, HIDEAKI | FUKINO, MASATO | IRIE, NAMIO	3	14	5	JP1986202101A | JP1989047501A | US3743849A | US4000408A | US4058182A	5	8
US5161634A	Electric vehicle	An electric vehicle that runs at a speed controlled by adjusting power supply to an electric motor in response to a speed setting signal from a speed setting device including an accelerator lever and a change speed lever. This vehicle comprises a first control unit for producing a target speed value based on the speed setting signal, a second control unit for controlling the electric motor, and a…	1991	-	0	A61G5/04 | A61G5/00 | B60L15/20 | B60K31/02 | B60K31/04 | B62K5/025	1992	13	JP	ICHIHARA, MASAHIRO | KIMURA, SHIGENORI | YAMAMOTO, YASUHIRO | KURAMOTO, JIRO | SATO, NAOAKI | KAWABATA, GONSHIRO	6	8	8	DE2546529A1 | DE3304708A1 | DE3714137A1 | JP1988078830A | JP1989014546A | JP1989114546A | US4415049A	7	7
US5187423A	System for replenishment of energy stored in a battery on an electric vehicle	The energy replenishment system offers uninterrupted operation for electric vehicles by instantly removing batteries (3A, 3B) by lifting device (15) from their compartment (2) when discharged, transferring them into charging shelf (57) having similar compartments (2C), and by placing recharged batteries in the vehicle's compartments (2). Automatic connector devices (31-51) instantly operated by t…	1991	-	0	B60L11/18 | B60K1/04 | B60S5/00 | B60S5/06 | H02J7/00 | H01M2/10	1993	8	US	MARTON, LOUIS L.	1	6	1	US4052655A | US4184580A | US4334819A | US4394706A | US4450400A | US4532418A | US4667141A | US4744430A | US4808058A | US4902955A | US4967895A | US4983903A | US5091687A | US718543A	14	11
US5166584A	Electric vehicle	In an electric vehicle driven by an electric motor, a battery accumulator supplies electricity to the electric motor and a plurality of auxiliaries. A generating unit generates electricity in order to charge the battery accumulator. A detector unit detects at least one of various running conditions of the vehicle. A control unit supplies the electricity from the generating unit directly to the el…	1991	-	0	B60L15/20 | B60L11/18 | B60L11/02 | H02J7/16 | B60K8/00 | B60L1/00 | B60L50/10	1992	9	JP	FUKINO, MASATO | IRIE, NAMIO | HORIE, HIDEAKI | ORIGUCHI, MASATO	4	5	3	JP1980157901A | JP1988064503A | US3792327A | US3837419A | US3842287A | US3971454A | US4042056A | US4095665A | US4099589A | US4137557A | US4218717A | US4438342A	12	13
US5332630A	On-board recharging system for battery powered electric vehicles	A power supply system for powering an electric motor in an electric vehicle includes a rechargeable battery connected to the motor for driving the motor and a fuel cell assembly connected to the battery for recharging the battery. The system further includes structure for providing a supply of fuel to the fuel cell assembly which in turn converts the fuel to electricity.	1991	"Fuel Cell Power Source System," Japanese Patent Abstracts, vol. 12, No. 261 (Feb. 1988). | "Fuel Cells for Transportation;" Advanced Energy Systems, Mechanical Engineering; Aug. 1989 pp. 74-77. | Adcock et al., "Prospects for the Application of Fuel Cells in Electric Vehicles," Journal of Power Sources, vol. 37, pp. 201-207 (Jan. 1992). | Chi et al., "Air-Cooled PAFC and Ni-Cd Batteries-A Marria…	4	B60L11/18 | H01M10/44 | H01M8/04 | H01M8/00 | H01M16/00 | H01M10/42 | H01M8/12 | H02J7/00	1994	9	US	HSU, MICHAEL S.	1	17	26	DE4001684A1 | DE4116899A1 | EP0334474A2 | GB2132108A | JP1984136006A | JP1988002263A | JP1988143756A | JP1989166470A | JP1989320773A | US3321334A | US3441444A | US3443115A | US3595699A | US3677823A | US3843410A | US3971454A | US4081693A | US4277737A | US4614628A | US4629537A | US4713303A | US4721556A | US4853100A | US4931947A | US4961151A | US4962462A | US4988283A	27	5
US5225744A	Power unit for electric cars	Herein disclosed is a power unit for an electric car, which comprises: a first power supply mounted on the electric car and adapted to be always used; and a second power supply mounted on the electric car, if necessary. The first power supply may include a battery for effecting a travel of low speed and short distance by itself. The second power supply may include a battery module for effecting a…	1991	-	0	B60L11/12 | B60L11/18 | B60K6/00 | B60L11/02 | B60K6/04 | B60K1/00 | B60K6/32 | B60K6/46 | B60K6/52 | B60L50/15 | B60W10/08 | B60K41/00	1993	15	JP	ISHIKAWA, MASAMI | MINEZAWA, YUKIHIRO	2	1	1	US3930552A | US4090577A | US4099589A | US4199037A | US4306156A | US4313080A | US4339015A | US4351405A | US4405028A | US4438342A | US4450400A | US4593779A | US4723105A | US4923025A | US4962462A | US5119011A	16	0
US5148898A	Electrical vehicle transportation system	A transportation system (10) including electric vehicles (12) is disclosed. The system (10) comprises a roadway (14) having a load bearing surface, an electric power rail (16) extending longitudinally along the roadway (14) and having a power bus and a default electrical potential level, the rail (16) being divided into individually engergizable, longitudinally aligned segments (20), and control …	1991	-	0	B60M1/30 | B60M1/10 | B60M1/00 | B60L9/00	1992	12	US	MUSACHIO, NICHOLAS R.	1	25	1	DE2504061A1 | US1859343A | US3637956A | US4057753A | US4129203A | US4139071A | US4476947A | US4836344A | US4892980A | US4984349A | US5045646A	11	1
US5164642A	Control device for electric car	The invention is a chopper control for electric cars. In the control device, the currents of the armatures A1 and A2 of electric car driving shunt motors connected to a power source L are controlled by first chopper devices CH1 and CH2, the currents, in the forward direction, the field coils SF1 and SF2 of the shunt motors are controlled by a second chopper device FCH1, and the currents, in the r…	1991	Ernest A. Young, UITP International Metropolitan Railway Committee Meeting--Choppers--, Sep. 1978, pp. 1-28. | Kitaoka T., et al., "Automatic Variable Field Chopper Control System for Electric Railcars", IEEE Transactions on Industry Applications, vol. 1A-13, No. 1, Jan./Feb. 1987, pp. 18-25.	2	B60L15/08 | B60L15/00 | H02P7/28 | H02P7/18 | B60L7/12 | B60L15/28 | H02P7/298 | H02P7/29	1992	7	JP	ASHIYA, MASAHIRO	1	2	9	JP1978015567A | JP2007102122A | US3378746A | US3421065A | US3435316A | US3564365A | US3599064A | US3657625A | US3753059A | US3811079A | US4021712A | US4027220A | US4099111A | US4188569A | US4211965A | US4322667A	17	1
US5193879A	Chassis for child's electric cars	A chassis for a child's electric car formed as one unit comprising a front portion, a middle portion and a rear portion, the front portion having a rectangular plate extending to the front and provided with chambers for lodging a battery to power a motor and a musical IC chip and a control plate behind the rectangular plate provided with a hole for fixing a steering wheel unit and a lateral groov…	1991	Popular Science, Apr. 1960, p. 106, "Tiny Racer Has Unit Frame".	1	A63G25/00 | B62D29/04 | B62D29/00 | B62D31/00 | B62D25/20	1993	7	CN	CHEN, YEA R.	1	1	1	GB731074A | US4988143A	2	0
US5157319A	Contactless battery charging system	A contactless recharging system and method for recharging an energy storage device onboard an electric vehicle has a primary converter for converting power from a power source into high frequency power. A secondary converter on board the vehicle is coupled to the battery for converting high frequency power into charging power supplied to the energy storage device. The primary and secondary conver…	1991	A. Esser, H. C. Skudelny, "A New Approach to Power Supplies for Robots," IEEE Transactions on Industry Applications, vol. 27, No. 5, Sep./Oct. 1991, pp. 872-875. | D. M. Divan, G. Venkataramanan, R. DeDoncker, "Design Methodologies for Soft Switched Inverters," IEEE-IAS 1988 Conference Record, pp. 758-766. | E. H. Lechner and S. E. Schladover, "The Roadway Powered Electric Vehicle-An All-electric…	9	B60L11/18 | H01F38/14 | H02J7/02 | H02J7/00 | H01F17/06 | H01F40/10 | H02M45/04	1992	17	US	KLONTZ, KEITH W. | DIVAN, DEEPAKRAJ M. | NOVOTNY, DONALD W. | LORENZ, ROBERT D.	4	50	1	US3742408A | US3885211A | US4913258A | US4953726A	4	47
US5134254A	Electrical vehicle transportation system	A transportation system for use with a roadway including conductive sections on the roadway so that electric vehicles having contact members thereon may contact the conductive sections. The sections extend in the direction of travel along the roadway and have spaces therebetween to prevent short circuiting by the contact members. Alternate sections are connected continuously to a reference voltag…	1991	-	0	B60M1/30 | B60M1/10 | B60M1/00 | B60M1/36 | B60L9/00	1992	14	US	MUSACHIO, NICHOLAS R.	1	9	1	DE2504061A1 | US1859343A | US3637956A | US4057753A | US4129203A | US4139071A | US4476947A | US4836344A | US4892980A | US4984349A | US5056646A	11	2
US5141173A	Pressure-jet and ducted fan hybrid electric car	A hybrid electric vehicle (10) capable of ground travel and air travel is described. The vehicle provides for movement over the ground by wheel motors (20) mounted at each of four ground engaging wheels (14 and 16). The wheel motors are supplied with electric power by a battery pack (24) or an electric generator (32) powered by a combustion engine (22). The combustion engine is also geared to ver…	1991	-	0	B60F5/00 | B60F5/02 | B64C37/00 | B64C29/04	1992	13	US	LAY, JOACHIM E.	1	25	1	US1469264A | US2989271A | US3152776A | US3265330A | US3276528A | US3486718A | US3494575A | US3499163A | US3774865A | US4043421A | US4141425A | US4171784A | US4218624A | US4768738A | US4955560A	15	5
US5220268A	Battery charging system and connection apparatus therefore	An apparatus for connecting a battery charger to an electric vehicle including a battery and a drive motor in an electrical circuit includes first and second cooperating connectors. The connectors are adapted for mating in electrical contact. A bracket is provided for mounting the first connector to the vehicle. The second connector is mounted on the distal end of cables leading from the battery …	1991	-	0	H02J7/00 | H01M10/46	1993	11	US	ROSE, STEPHEN D. | BARKER, JAMES R. | CONLEY, ELDON R. | COOPER, RAYMOND D.	4	20	1	US3257599A | US3270267A | US3317810A | US3801757A | US3898547A | US3904947A | US4146825A	7	4
US5293947A	Variable speed AC electric drive vehicle	An externally powered electric vehicle with an on-board variable speed AC drive motor drawing power from an overhead trolley line. The vehicle may include an auxiliary power source in the form of a battery or internal combustion engine for powering the vehicle when the vehicle is disconnected from the trolley line.	1991	-	0	B60L11/18 | B60L9/08 | B60L9/00 | B60L9/24 | B60K6/46 | B60L9/22 | B60L9/28 | B60L13/00 | B60L50/15 | B60L50/16 | B60W10/00 | B60W10/08 | B60W10/26 | B60W20/00 | B60L9/16	1994	9	US	STRATTON, ROBERT D.	1	38	15	US2210675A | US3704760A | US3719881A | US4099589A | US4185710A | US4400997A | US4483148A | US4807803A | US4951769A | US4953646A | US5103923A	11	0
US5228529A	Method for renewing fuel cells using magnesium anodes	Renewable fuel cells that produce hydrogen gas, on demand, are used to power a vehicle. When the usable volume of hydrogen gas produced by the fuel cells is depleted, the magnesium anode is converted into magnesium hydroxide precipitate. The magnesium hydroxide precipitate is removed and collected for recycling and the magnesium anode and salt water electrolyte is replaced, thus easily and conven…	1991	-	0	H01M6/00 | H01M6/26 | H01M6/50 | B60K1/00	1993	14	US	ROSNER, STUART	1	8	2	US3830662A | US4413040A | US4841731A | US4950561A | US5135817A	5	4
US5239242A	Motor direction contactor switching control	Motor control systems having direction contacts for steering current through a motor are commonly associated with electrical industrial vehicles, such as lift trucks. Advantageously, the operation of the direction contacts should be optimized in order to prevent switching the contacts when current is present to the extent that such switching can be eliminated. The instant apparatus includes a log…	1991	-	0	B60L3/00 | B60L11/18 | H02P7/00	1993	11	US	PICKERING, WILLIAM | NIELSEN, BRUCE A.	2	7	1	GB2118381A | US3883786A | US3980934A | US4412158A | US4463293A | US4499409A | US4691149A | US4897882A	8	1
US5173591A	Electric gearshift for children's cars	An electric gearshift device (10) for an electric car for children has a lever (12) which can be operated manually to give different electrical connections between an electric motor and sets of batteries, so as to achieve different running conditions. In particular, the device (10) comprises a first two-speed electric selector switch (16) and a second electric reversing switch (15). The lever (12…	1991	-	0	F16H59/04 | H01H3/02 | H01H3/04 | H02P7/06 | H02P7/08 | H01H3/32 | H01H9/04 | H01H3/38 | H01H9/00 | H02P1/08	1992	7	IT	PEREGO, GIANLUCA	1	19	5	US4360718A | US4401866A | US4429196A | US4639646A | US4736648A	5	2
US5272431A	Automatic power connector for recharging electric vehicles	The invention supplies electricity to a recharger used to recharge batteries in a battery-powered vehicle. An arm mechanism is attached to the vehicle and moveable relative to the vehicle. At the distal end of the arm is an electrical plug protected by a retractable sheath and electrically connected to the recharger. A docking station located remote from the vehicle, emitting light and containing…	1991	"Power Supply for Automatic Guided Vehicle Systems", Marketing Brochure, Hoppecke Batteries (Apr. 1991). | Frank, L., et al., "Electric Vehicles Only," Popular Science (May 1991), pp. 76-110. | Wald, M. W., "Cars that Whirrr and Burn Rubber," The New York Times (Feb. 2, 1992), p. 10F.	3	B60L11/18 | H02J7/00	1993	13	US	NEE, PATRICK W.	1	51	1	CH648520A5 | DE2659817A1 | JP1980036114A | JP1982201719A | JP1984080103A | US3169733A | US4158802A | US4184580A | US4347472A | US4496896A | US4532418A | US4777416A | US4800328A | US5045769A | US5049802A | US5157319A	17	4
US5365431A	Control of electric vehicle motors responsive to detected vehicle speed and required total driving force	An electric motor vehicle having a plurality of motors mounted thereon as a driving force source includes a detector for detecting the vehicle speed; a detector for detecting the load applied to the wheels; a calculating device for selecting a detected value of either one of these detectors and for determining driving force command values for respective motors corresponding to the wheels on the b…	1991	-	0	B60L15/20 | B60L11/18	1994	15	US	MINEZAWA, YUKIHIRO | KAWAMOTO, MUTSUMI | INAGAKI, HIDEMITSU | HOTTA, YUTAKA	4	11	1	US3845368A | US4498551A | US4825131A | US5148883A	4	4
US5343971A	Electric vehicle with individually controlled drive electromotors	PCT No. PCT/EP91/00656 Sec. 371 Date Dec. 4, 1992 Sec. 102(e) Date Dec. 4, 1992 PCT Filed Apr. 5, 1991 PCT Pub. No. WO91/15378 PCT Pub. Date Oct. 17, 1991.A non-rail bound vehicle comprising at least two drive electromotors (8), the one thereof being provided for driving a driving wheel (12) on the left side of the vehicle and the other one thereof being provided for driving a driving wheel (12) …	1991	-	0	B60L11/08 | B60L11/02 | B60K6/00 | B60K6/04 | B60K17/356 | B60K17/34 | B60K5/04 | B60K5/00 | B60L15/00 | B60K1/02 | B60K6/46 | B60K6/52 | B60K28/16 | B60L3/10 | B60L15/36 | B60L50/11 | B60L50/13 | B60W10/06 | B60W10/08 | B60W10/26 | B60W20/00	1994	8	DE	HEIDELBERG, GOTZ | GRUNDL, ANDREAS | EHRHART, PETER	3	43	16	CH484765A | DE2621374A1 | DE3725620A1 | EP0046997A2 | FR2592342A1 | GB2135478A | US4363999A | US4471273A | US4495451A | US4951769A | US4953646A | WO1990011905A1	12	2
US5147114A	Electrically controllable pressure medium brake for vehicles	The electrically controllable pressure medium brake comprises an electric pressure means (EP) converter (1) to convert an electrical brake request signal into a brake pressure. By way of an emergency brake valve (1), this brake pressure (in the normal case) and a vehicle load-dependent emergency brake pressure limited by a limiting valve (12) (in an emergency), is fed to the brake cylinder (14). …	1991	-	0	B60T13/66 | B60T17/18 | B60T8/18 | B60T8/00 | B60T8/22	1992	8	DE	HOMMEN, WINFRIED | STAUBLE, GEORG | STORZINGER, THOMAS | WIESER, TIBERIUS | WISSLER, THOMAS	5	9	9	US4139239A | US4536039A | US4564245A | US4592597A | US4645271A | US4682823A	6	0
US5297484A	Vehicle guidance track system	The present invention relates to a guidance track for an electric vehicle. The guidance track preferably includes one or more grooves formed within a dielectric material. The wheels of the vehicle fit, at least in part, in the grooves which are configured to accept the wheels of both powered and unpowered cars in the vehicle. The grooves guide and direct the vehicle as the wheels travel through t…	1991	-	0	A63H19/00 | B61D17/00 | A63H18/00	1994	17	US	PISERCHIA, GREGORY T. | WILSON, ERIC F.	2	30	3	US2218074A | US2401468A | US2962563A | US3075705A | US3179063A | US3552003A | US3729133A | US3780235A | US3944986A | US4417229A | US4564162A	11	4
US5199358A	Vehicle guideway and system for mass transportation	The invention is a novel transit system in which vehicles are piggybacked onto electrically operated upper sled modules for longer distances or between critical high volume areas such as city centers and airports. The front wheels of the Electric vehicles (EVs) in this system are carried on an upper sled module which is connected by a strut or fin to a lower airfoil wing travelling in a generally…	1991	-	0	B61C11/00 | B61B5/00 | B61B13/00 | B61B5/02 | B61C11/06 | B61F13/00	1993	13	US	BARRATT, PETER J. M.	1	4	1	JP1990090767A | US3207085A | US3532060A | US3763789A | US4199185A | US4841871A | US4941406A	7	1
US5172784A	Hybrid electric propulsion system	A hybrid electric vehicle propulsion system having an external combustion free-piston engine is provided with an integral linear electric current generator and a pulse frequency controller. The system includes a power integration processor, a frequency modulator circuit and a pulse width modulator circuit, the power integration processor controls the frequency modulator circuit and the pulse widt…	1991	Ayres, Robert U., Alternatives to the Internal Combustion Engine, 1973. | Brusaglino, G., Overview of European Research and Development of Electric Hybrid Vehicles, EVD, Oct. 1988. | Miner, Richard J., A Status Study of Hybrid and Related Vehicle Projects, May 1990, DOE. | Renner, Roy A., An Assessment of Hybrid Electric Propulsion Systems, EPRS, EPRI EM-4700, Sep. 1986.	4	B60L11/12 | B60K6/00 | B60L11/02 | B60K1/04 | F02G1/043 | F02G1/00 | H02K35/00 | H02K16/02 | H02K16/00 | H02K7/18 | F02B75/18 | F02B75/00 | B60L50/15	1992	19	US	VARELA, JR., ARTHUR A.	1	27	2	US1348539A | US2900592A | US3234395A | US3551685A | US3675031A | US3837419A | US4113045A | US4119861A | US4306156A | US4444285A | US4454426A | US4511805A | US4644207A | US4649283A | US4811563A | US4824149A | US4924956A | US4951769A | US887483A	19	15
US5117072A	Constant current non-bridging section insulator	A section insulator including a plurality of discrete runners with associated diodes preventing current from passing from a first circuit to a second circuit and vice versa of a power line having separate circuits to prevent arcing as an electric vehicle's current collector passes along the section insulator between the first and second circuits while the vehicle maintains a constant flow of elec…	1991	-	0	B60M1/18 | B60M1/00	1992	7	US	WHITE, PAUL F.	1	4	1	DE2841434B1 | EP0342540A2 | GB1315839A | SU1303456A1 | SU1339040A1 | US2492300A | US3833820A | US4187934A | US4250982A | US4320820A | US473361A	11	1
US5163528A	Wheel motor provided with a reduction gear	A wheel motor provided with a reduction gear includes a stator fixed to a casing, a hollow cylindrical rotor supported by the casing through a bearing, an output flange supported by the casing through a double row angular ball bearing and attached to a wheel, and reduction gearing having an input gear wheel supported by the rotor and an output gear wheel supported by the output flange and dispose…	1991	-	0	B60K7/00 | B60K17/14 | B60K17/04 | H02K7/116	1992	12	-	KAWAMOTO, MUTSUMI | TANAKA, SATORU	2	6	6	DE3620363A1 | GB1382425A | JP1987175217A | SU1066847A1 | US3812928A | US4402374A	6	9
US5430642A	Control device for controlling a controlled apparatus, and a control method therefor	In order to control an apparatus, such as a rolling mill, a control device may use a pre-set operation pattern to generate a preset command signal, which is then modified. That first modification may be part of a feedback loop in dependence on the variation of a variable operation device of the apparatus, on a plurality of pre-set signals may be combined by fuzzy logic. Then the relationship betw…	1991	-	0	B21B37/28 | B65H43/00 | B66B1/28 | B66B1/30 | G05B13/02 | H05B1/00 | H05B6/06 | H05B6/34 | H05B6/02 | B21B13/14 | B21B1/46	1995	81	JP	NAKAJIMA, MASAAKI | HATTORI, SATOSHI | SAITO, YUTAKA | KATAYAMA, YASUNORI | MOROOKA, YASUO | KAWAKAMI, JUNZO	6	34	7	DE3731983A1 | DE4008510A1 | US4602326A | US4715344A | US4864490A | US5043862A | US5153807A | US5166873A	8	12
US5426589A	Method of and apparatus for limiting electrical loads on an electric vehicle	Disclosed herein is a method of and an apparatus for limiting electrical loads due to electrical equipment on an electric vehicle. In the electrical load limiting apparatus, a desired running distance is inputted by a desired running distance inputting device and a depth of discharge of a battery is detected by a battery condition detecting device. Ambient environment data for the electric vehicl…	1992	-	0	B60L11/18 | G01R31/36 | H02J7/00 | H02J1/14 | B60R16/02 | G01R31/00 | B60R16/03 | G08B21/00 | H02J7/04	1995	19	JP	KITAGAWA, MASASHI | KIMURA, KENICHIRO	2	15	2	JP1981030524A | JP1982053702A | JP1987241733A | JP1988061360A | JP1988077302A | JP1988255152A | JP1988284052A | US4903208A | US4904945A | US4964065A | US4989155A | US5047961A | US5063516A | US5151865A | US5160926A | US5229713A	16	4
US5322352A	Electric vehicle regenerative and friction braking control system	A method of and an apparatus for controlling brakes suitable for use in an electric vehicle. Target deceleration is determined from the amount of depression of a brake pedal and the deceleration of the electric vehicle is detected. Then, the difference between the target deceleration and the deceleration of the electric vehicle is determined and a desired braking force for attaining the target de…	1992	-	0	B60L15/20 | B60L7/00 | B60L7/26 | B60L7/10 | B60L7/12	1994	14	JP	OHNO, ATSUO | ASANUMA, NOBUYOSHI | TOYOTA, HIDEKI	3	24	3	US3621929A | US4270806A | US4494199A | US4557355A | US4671577A | US4819992A | US5146408A | US5148883A	8	13
US5309073A	Electric vehicle control device	An electric vehicle control device is disclosed, which includes an AC motor for driving a vehicle; a main electric power conversion unit for supplying an AC voltage to the AC motor; a battery for supplying a DC voltage to the main electric power conversion unit; an auxiliary electric power conversion unit connected to the battery and adapted to be connected to a load or a power supply; a controll…	1992	-	0	B60L3/00 | B60L11/18 | H02J11/00	1994	17	JP	KANEKO, SATORU | MASAKI, RYOSO | OBARA, SANSHIRO | OHMAE, TSUTOMU | TAKAMOTO, YUUSUKE | YAMAMURA, HIROHISA	6	21	3	JP1984061402A | JP1990220913A | US3630304A | US3675117A | US3686548A | US3746964A | US3890551A | US4055772A | US4092571A | US4272716A | US4928227A	11	3
US5283513A	Battery charging device for electric vehicles	A battery charging device for electric vehicles with a high-voltage battery, has a first connector to be connected with a high-voltage power source outside the vehicle, a second connector to be connected with a low-voltage power source outside the vehicle, a DC-DC converter for increasing the voltage of the low-voltage power source to a voltage corresponding to the high-voltage battery and a swit…	1992	-	0	H02J7/00 | H02J7/02 | F02B1/00 | F02B1/04 | B60L11/18 | H02M3/00	1994	10	JP	FUJITA, SHIGEO | TOYOTA, HIDEKI | IWATA, TAKAHIRO	3	13	2	JP1982211946A | JP1988194568A | US3270267A | US3838327A | US3898547A | US4617506A | US4638236A | US4678981A	8	6
US5419406A	Drive system for electric car	A drive system for an electric vehicle includes a plurality of motors and reduction gearing, including planetary gearing, for power transmission from the motors to the wheels of the electric vehicle. The motors and the reduction gearing are coaxially arranged so that they can be mounted in axial alignment with and between the right-hand and left-hand wheels of the electric vehicle.	1992	-	0	B60K7/00 | B60K1/02 | B60K1/00 | B60K23/00 | B60K17/04	1995	13	JP	KAWAMOTO, MUTSUMI | HASEBE, MASAHIRO | MIYAISHI, YOSHINORI	3	6	2	GB190217995A | GB2034647A | US1129036A | US1313937A | US1780370A | US1858506A | US3439767A | US3770074A | US4418777A | US5127485A | US659012A | US672713A	13	2
US5372213A	Oil circulating system for electric vehicle	An electric vehicle includes a drive motor for generating a output drive torque, a torque transmission train for transmitting the output torque to the drive wheels of the electric vehicle and an oil circulating circuit for feeding oil to the drive motor and the torque transmission train. The oil circulating circuit includes: a mechanical drive unit driven by the torque transmission train and adap…	1992	-	0	B60K7/00 | B60K11/02 | B60K1/02 | B60K1/00 | B60K17/04 | B60K17/16	1994	39	JP	HASEBE, MASAHIRO | MIYAISHI, YOSHINORI | WAKUTA, SATORU | MINEZAWA, YUKIHIRO | HARA, TAKESHI | TSUZUKI, SHIGEO	6	5	2	SU1258716A1 | US4418777A | US4799564A | US5014800A | US5111090A | US5127485A | US5156579A	7	18
US5399000A	Brake system in electric vehicle	In a brake system in an electric vehicle comprising a follower wheel capable of being hydraulically braked by the operation of a brake operating element, and a driving wheel connected to and driven by a motor using a battery as an energy source and capable of being hydraulically braked and regeneratively braked by the operation of the brake operating element, the regenerative braking force for th…	1992	-	0	B60L7/00 | B60L7/26 | B60L7/24 | B60T8/26	1995	43	JP	AOKI, YASUSHI | ASANUMA, NOBUYOSHI | OHBA, TAKESHI | OHNO, ATSUO	4	16	3	US3621929A | US4181366A | US4270806A | US4962969A | US5024489A	5	10
US5345155A	Control system for electric vehicle	An electric vehicle control system, according to the present invention, comprises at least two electric motors for independently driving left and right wheels of the vehicle, power supply unit for supplying power to the motors, unit for detecting command entered by a driver of the vehicle and driving operational amount provided for the vehicle, unit for detecting output torques of the two motors,…	1992	-	0	B60L15/20 | B60L11/18 | B60L9/18 | H02P5/00 | H02P5/74 | H02J7/24 | H02P5/28	1994	19	JP	MASAKI, RYOSO | TAKAMOTO, YUUSUKE | OBARA, SANSHIRO | YAMAMURA, HIROHISA | YAMADA, HIROYUKI	5	7	2	US3584276A | US3756335A | US3845372A | US3911340A | US4292531A | US4363999A | US4418301A | US4461988A | US5164903A	9	4
US5343970A	Hybrid electric vehicle	An improved hybrid electric vehicle includes an internal combustion engine and an electric motor. Both the motor and the engine provide torque to drive the vehicle directly through a controllable torque transfer unit. Typically at low speeds or in traffic, the electric motor alone drives the vehicle, using power stored in batteries; under acceleration and during hill climbing both the engine and …	1992	SAE Technical Paper Series 891659, Bullock, pp. 11-26, Aug. 7-10, 1989. | SAE Technical Paper Series 910247, Kalberlah, pp. 69-78, Feb. 25-Mar. 1, 1991.	2	B60L11/12 | B60L11/02 | B60K6/00 | B60K6/04 | B60K23/04 | B60T1/00 | B60T1/10 | B60K6/387 | B60K6/48 | B60L50/15 | B60W10/02 | B60W10/06 | B60W10/08 | B60W10/26 | B60W20/00	1994	27	US	SEVERINSKY, ALEX J.	1	40	2	US3525874A | US3566717A | US3650345A | US3732751A | US3791473A | US3837419A | US3874472A | US3923115A | US4042056A | US4095664A | US4148192A | US4180138A | US4269280A | US4305254A | US4306156A | US4313080A | US4335429A | US4351405A | US4354144A | US4400997A | US4405029A | US4407132A | US4438342A | US4439989A | US4470476A | US4533011A | US4562894A | US4578955A | US4593779A | US4611466A | US4697660…	37	51
US5287772A	Transmission control system in electric vehicle	A transmission control system in an electric vehicle in which a battery is used as en energy source for a motor and is charged with an electric power generated through the motor by regenerative braking of driving wheels which are connected to the motor through a transmission. In the transmission control system, a regenerative energy capable of being generated at a current transmission ratio, a re…	1992	-	0	B60L7/00 | B60L7/10 | B60K1/00 | B60T1/00 | B60T1/10 | B60W10/04 | B60L11/18 | B60T8/1761 | B60T8/1766 | B60T8/34 | B60W10/08 | B60W10/10 | B60W10/11 | B60W10/18 | B60W10/188 | B60W10/192 | F16H59/14	1994	42	JP	AOKI, YASUSHI | ASANUMA, NOBUYOSHI | OHNO, ATSUO | OHBA, TAKESHI	4	8	2	US4095665A | US4096418A | US4284936A | US4388977A | US4419610A | US4597463A | US4663937A | US4689531A | US4821190A | US4855914A | US4928227A | US5215156A	12	11
US5264776A	Electric vehicle inductive coupling charge port	An inductive charge port for an electric vehicle in which part of the inductive coupling transformer core is attached to the inside of an access door on the vehicle, and wherein only a primary coil assembly is inserted into the charging device when charging the vehicle. The charge port includes a primary coil assembly having a primary winding that is coupled by way of an electrical cable to a pow…	1992	-	0	H01F38/14 | H02J7/02 | H02J7/00	1993	4	US	HULSEY, STEPHEN J.	1	5	1	CH648520A5 | DE2659817A1 | JP1980036114A | JP1982201719A | JP1986218303A | JP1988287607A | US3529229A | US3938018A | US4052655A | US4158802A | US4184580A | US4347472A | US4383210A | US4496896A | US4532418A | US5049802A	17	20
US5264764A	Method for controlling the operation of a range extender for a hybrid electric vehicle	A method for controlling the operation of a range extender of a hybrid electric vehicle in which a requested power signal Preq is generated in response to the state-of-charge of the battery system being less than a predetermined intermediate value and the energy being consumed by the electric drive system being greater than the electric energy being delivered by the range extender. The requested …	1992	"Electric Hybrid Drive Systems for Passenger Cars and Taxis", A. Kalberlah, Electric Vehicle Design and Development, Feb., 1991, pp. 69-77.	1	B60L15/20 | B60L11/18 | B60K6/00 | B60K6/04 | B60K6/46 | B60L11/12	1993	13	IN	KUANG, MING L.	1	15	3	US3623568A | US3719881A | US3792327A | US4008423A | US4165795A | US4187436A | US4301396A | US4305254A | US4306156A | US4313080A | US4335429A | US4363999A | US4691148A | US4730151A | US4928227A | US5081365A | US5107191A | US5115183A	18	24
US5272379A	Power supply device for an electric vehicle	A power supply device for an electric vehicle comprising: a generator-motor (11 comprising a brushless alternating current machine; an engine (2) for driving to rotate the generator-motor; a speed increasing and decreasing transmission means (12) which connects the engine with the generator-motor; an alternating current driving motor (13) for running a vehicle; a storage battery (4) as a power su…	1992	-	0	B60L11/12 | B60L11/02 | B60L50/15 | B60L11/08 | F02N11/04	1993	9	JP	SUGIYAMA, TAKESHI | NISHIMURA, SHINJI	2	4	5	JP1990092556A | US3786696A | US4099589A | US4306156A	4	0
US5367455A	Running performance control apparatus and method for an electric vehicle	A running performance control apparatus suitable for use in an electric vehicle, which is capable of restricting the running performance of the vehicle when the capacity of a battery of the vehicle is reduced to the preset residual capacity. The battery capacity reduced to the preset residual capacity is detected and a vehicle running state including the speed of a running vehicle and the acceler…	1992	-	0	B60L15/20 | B60L11/18 | G07C5/00 | G07C5/08 | G01R31/36 | H02J7/00 | B60K6/00	1994	17	JP	KITAGAWA, MASASHI | KIMURA, KENICHIRO | IWATA, TAKAHIRO	3	21	3	JP1981030524A | JP1982053702A | JP1987241733A | JP1988061360A | JP1988077302A | JP1988255152A | JP1988284052A | US4862364A | US5065320A | US5176213A | US5257190A	11	17
US5349535A	Battery condition monitoring and recording system for electric vehicles	A device for accumulating information about storage batteries, especially useful for electric vehicles, in which a microcomputer having memory and associated sensors is built into each battery pack. The device accumulates data about the usage and condition of the pack, and identification data on the user, then transmits the data to an external computer when the pack is charging.	1992	David Hebb, "Wheels on the Road", Collier Books, N.Y. 1966. | E. M. Mroteck and P. J. Gurlusky, "A generic battery model for electric and hybrid vehicle simulation performance prediction", Int. J. of Vehicle Design, 1982, pp. 125-143. | Mahato et al, "Performance Testing of Advance Lead-Acid Batteries for Electric Vehicles", Journal of Power Sources, 16 (1985) pp. 107-118. | Ralph Stern, "The Tre…	6	G01R31/36 | H02J7/00 | G01R31/00 | G08B21/00	1994	12	US	GUPTA, OM P.	1	21	1	US4309644A | US4383210A | US4532418A | US4564798A | US4961043A | US5047961A | US5121044A | US5184058A | US5200689A | US5202617A	10	28
US5325912A	Air conditioning system with reduced energy consumption during defrosting for an electric vehicle	An air conditioning system suitable for use in an electric vehicle. In the system, an air conditioning mechanism for air-conditioning the driver and passenger room of the vehicle is disposed in the vehicle. A sensor is attached to at least one window or disposed in the vicinity of the window. The sensor outputs a signal for making a decision as to whether or not the window is in a clear state. A …	1992	-	0	B60H1/00 | B60S1/02 | H02J7/14 | H05B3/84 | B60H1/32 | B60H1/22 | F25B29/00 | B60S1/08	1994	51	JP	HOTTA, YOSHIHIKO | TAJIRI, AKIHIRO	2	7	3	JP1982175410A | JP1983174014A | JP1983174019A | JP1983211908A | JP1987286825A | JP1988008017A | JP1989254421A | JP1990128945A | JP1990220913A | JP1990304343A | JP1991036180A | JP1991336180 | US3363671A | US4350287A | US4519443A | US4520258A	16	7
US5330385A	Air conditioning system suitable for use in an electric vehicle	An air conditioning system suitable for use in an electric vehicle for air-conditioning the driver and passenger room of the vehicle. The system basically comprises environment sensors, a warning device and a control device. The environment sensors detect the state of the environment in the vehicle room. In the control device, an air-conditioning switch is activated so that the output of the envi…	1992	-	0	B60H1/00 | B60H1/32	1994	50	JP	HOTTA, YOSHIHIKO | TAJIRI, AKIHIRO	2	7	2	JP1981082627A | JP1987110518A | JP1991042325A | US4274265A | US4881456A	5	5
US5642270A	Battery powered electric vehicle and electrical supply system	PCT No. PCT/GB92/01435 Sec. 371 Date Jan. 28, 1994 Sec. 102(e) Date Jan. 28, 1994 PCT Filed Aug. 3, 1992 PCT Pub. No. WO93/02887 PCT Pub. Date Feb. 18, 1993A charging system for a battery powered electric vehicle operates bidirectionally for charging the battery or for supplying power back to the utility grid at any selected power factor so that load leveling may be effected. A communications lin…	1992	-	0	B60L11/18 | B60L9/24 | H02P5/40	1997	23	GB	GREEN, ROSS MARTIN | KELLAWAY, MICHAEL JOHN	2	26	14	DE125320A | DE2645507A1 | DE3410293A1 | EP0125320A1 | FR2452814A1 | US4484130A | US5099186A | WO1979001127A1 | WO1990012744A1	11	2
US5467006A	Energy transfer device and method	A method for providing energy from a stationary energy source to an electric vehicle having the steps of: determining an energy requirement of the electric vehicle; deriving an energy transfer rate; and transferring energy from the source to the electric vehicle at the rate. An energy transfer device to implement this method includes: a stationary energy source; a device for determining an energy…	1992	E. H. Wakefield "History of the Electric Automobile" Society of Automotive Engineers, Inc, 1993, p. 420. | Pursuing Efficiency--IEEE Spectrum Nov. 1992. | S. Ohba "The Development of an EV Air Conditioner and Controls" Symposium, 1988, Chicago, Illinois. | S. Ohba. The Development of an EV Air Conditioner and Controls, The 9th International Electrical Vehicle Symposium, Toronto, 1988.	4	B60L1/02 | B60L1/00 | B60H1/00 | B60H1/22 | B60L11/18 | H02J7/00 | H02J7/04	1995	6	IN	SIMS, RONALD I.	1	7	7	EP0008042A1 | EP0526426A1 | EP0533317A2 | EP0537081A1 | GB2105065A | US3617850A | US3675032A | US3790806A | US3796940A | US3811049A | US4061956A | US4072850A | US4170752A | US4236594A | US4296334A | US4308492A | US4383210A | US4446460A | US4460035A | US4498309A | US4532418A | US4553081A | US4558281A | US4564905A | US4598373A | US4606307A | US4638237A | US4642770A | US4684872A | US4724528A | US478…	42	0
US5326158A	Brake controlling apparatus for electric vehicle	A brake controlling apparatus in an electric vehicle comprising a hydraulic brake including a fluid pressure generating and applying device having a characteristic in which the fluid consumption rises in the fluid-pressure range of 0 to P0, and brakes the driving wheels by the fluid pressure of the fluid pressure applying device. A regenerative brake brakes the driving wheels by the regeneration …	1992	Ohori Application "Brake Control System of Electric Vehicle", TYA-2083 filed Dec. 16, 1992.	1	B60L7/00 | B60L7/24 | B60T13/10 | B60T13/58 | B60T13/74	1994	23	JP	OHORI, HARUMI | MONZAKI, SHIROU	2	20	3	DE2545542A1 | JP1988029301A | US4181366A | US4425005A | US4671576A | US4993780A | US5050936A	7	6
US5323099A	Wall/ceiling mounted inductive charger	A weatherized curb-side battery charging system that provides a mechanism for transferring electrical power to an electric vehicle to recharge its battery. The battery charging system includes a housing that is disposed on a wall or is slidably attached to a track mounted to a ceiling, for example A retractable charging device is coupled to a power supply and mates with a receptacle device dispos…	1992	-	0	B60L11/18 | H01F38/14 | H02J7/02 | H02J7/00 | H02J17/00	1994	12	US	BRUNI, MICHAEL F. | COX, GERALD A. | BIASOTTI, MARK	3	18	15	US3105929A | US3529229A | US3641336A | US4158802A | US4383210A | US4496896A | US4532418A | US4656412A	8	9
US5307890A	Chassis structure for a remote controlled child driven electric car	An improved structure for a child-driven electric car which can be safely remotely controlled. A propulsion mechanism driven by a motor is disposed at the rear of the electric car, and a base board is welded under the rear end of the car frame for mounting a seat. An arch base is disposed under a central portion of the car frame. Pedals on the car have a starting switch and a brake switch step, w…	1992	-	0	A63G25/00 | B60K1/00 | B60K28/00 | B62D21/02	1994	9	CN	HUANG, KUO-CHANG	1	5	1	DE3216760A1 | DE3429539A1 | US2352111A | US3751065A | US4351406A | US4407383A | US4470219A | US4682668A | US5193879A	9	0
US5318355A	Brake system in electric vehicle	The switchover is mode from a regenerative braking-preference mode in which the braking force for follower and driving wheels are more than a theoretical braking force distribution characteristic for follower and driving wheels, to a usual mode in which a braking force distribution characteristic thereof corresponds to the theoretical braking force distribution characteristic, is carried along an…	1992	-	0	B60L7/00 | B60L7/26 | B60L7/24 | B60L7/10 | B60T13/10 | B60T13/58 | B60T8/26 | B60T8/32 | B60T8/36 | B60T8/44 | B60T8/00 | B60T13/74	1994	47	JP	ASANUMA, NOBUYOSHI | AOKI, YASUSHI | OHNO, ATSUO | OHBA, TAKESHI	4	41	1	US3621929A | US4962969A | US5148883A	3	4
US5501267A	Air conditioning apparatus for an electric vehicle using least power consumption between compressor and electric heater	An air conditioning apparatus for heating a cabin of an electric car having reduced electric power consumption is disclosed. An initial setting of the heating operation is that of using a refrigerating cycle 17. An average value of actual electric power consumption using the refrigerating cycle for a predetermined period is calculated. Furthermore, electric power consumption using an electric hea…	1992	-	0	B60H1/00 | B60H1/22 | F24F11/02 | F25B29/00	1996	17	JP	IRITANI, KUNIO | ISAJI, AKIRA	2	6	3	DE3702080A1 | FR2554563A1 | JP1985015217A | JP1986003940A | JP1989063548A | JP1989239353A | US3738117A | US4266599A | US4353409A | US4627483A | US4627484A | US4795088A | US4994958A | US5325912A	14	16
US5253929A	Brake control system of electric vehicle	A brake control system mounted in an electrical vehicle for controlling a hydraulic brake and a regenerative brake. The hydraulic brake generates a hydraulic pressure depending on an amount of depression of a brake pedal so as to mechanically brake at least drive wheels. The regenerative brake brakes the drive wheels due to a regeneration of a running motor. A reducing valve is provided in a hydr…	1992	-	0	B60T13/10 | B60T13/66 | B60T13/58 | B60T13/00 | B60T13/74 | B60T7/04	1993	17	JP	OHORI, HARUMI	1	20	1	JP1988029301A | JP1989043001A | US4181366A | US4425005A | US4671576A | US4671577A | US4962969A	7	12
US5318142A	Hybrid drive system	A hybrid drive system for use in an electric vehicle comprising an electric motor generator for moving the vehicle, plural electrical energy sources in electric contact with electric motor/generator and a control source in electrical contact with the plural electrical energy sources include a variable-rate energy storage system, a low-rate energy storage system and a high-rate energy storage syst…	1992	"Sodium/Sulfur Batteries Advanced Battery Concept", U.S. Department of Energy, Office of Energy Storage and Distribution, Sep. 1988.	1	B60L11/12 | B60L7/00 | B60L11/02 | B60K6/00 | B60K6/04 | B60L11/00 | B60L7/10 | B60T1/00 | B60T1/10 | B60K6/28 | B60K6/46 | B60L11/18 | B60L50/15 | B60W10/06 | B60W10/08 | B60W10/26 | B60W20/00 | B60W30/18 | H02J7/00 | H02J9/06 | B60K1/04	1994	9	IN	BATES, BRADFORD | SIMS, RONALD I. | TABACZYNSKI, RODNEY J.	3	16	2	DE2225081A1 | DE3523325A1 | DE3842632A1 | FR2419832A1 | SU1425108A1 | US3543873A | US3732751A | US3771821A | US3791473A | US3888325A | US3923115A | US4042056A | US4165795A | US4305254A | US4306156A | US4335429A | US4400997A | US4405891A | US4423794A | US4438342A | US4470476A | US4533011A	22	32
US5341083A	Contactless battery charging system	A contactless recharging system and method for recharging a battery storage device onboard an electric vehicle has a primary converter station for converting power from a power source into high frequency power at a selected charging rate. The vehicle has a secondary converter for converting high frequency power into DC power to charge the battery. The converters are coupled together by a contactl…	1992	A. Esser, H. C. Skudelny, "A New Approach to Power Supplies for Robots," IEEE Transactions on Industry Applications, vol. 27, No. 5, Sep./Oct., 1991, pp. 872-875. | D. M. Divan, G. Venkataramanan, R. DeDoncker, "Design Methodologies for Soft Switched Inverters," IEEE-IAS 1988 Conference Record, pp. 758-766. | E. H. Lechner and S. E. Schladover, "The Roadway Powered Electric Vehicle--An All-electr…	11	B60L11/18 | H01F38/14 | H02J7/02 | H02J5/00 | H01F21/00 | H02J7/00 | H02J17/00 | H01M10/46 | H01F27/00	1994	21	US	KLONTZ, KEITH W. | DIVAN, DEEPAKRAJ M. | NOVOTNY, DONALD W. | LORENZ, ROBERT D.	4	20	7	US1827191A | US1844501A | US2175363A | US2181899A | US2348325A | US2375591A | US2382435A | US2430640A | US2669603A | US3005965A | US3066266A | US3195076A | US3197723A | US3260977A | US3263191A | US3449703A | US3453574A | US3870942A | US3996543A | US4386280A | US4496821A | US4656412A | US4901069A | US4913258A | US4953726A | US5157319A	26	21
US5277285A	Electrical vehicle transporation system	A transportation system for use with a roadway including conductive sections on the roadway so that electric vehicles having contact members thereon may contact the conductive sections. The sections extend in the direction of travel along the roadway and have spaces therebetween and the vehicle has at least three contact members spaced on the vehicle so that at least two of the contact members ar…	1992	Electric and Hybrid Vehicles Program--US Dept. of Energy, "11th Annual Report to Congress", Mar. 1988, pp. 17-20.	1	B60M1/30 | B60L11/18 | B60M1/10 | B60L9/00 | B60M1/00 | B60M1/36 | B60L13/00	1994	16	US	MUSACHIO, NICHOLAS R.	1	5	5	DE2504061A1 | DE3120648A1 | US1859343A | US3637956A | US4057753A | US4129203A | US4139071A | US4476947A | US4836344A | US4892980A | US4984349A | US5045646A | US5134254A | US5148898A	14	1
US5263565A	Combination parking meter and electric energy dispensing apparatus and method	A combined parking meter and electric energy dispensing apparatus and method can automatically provide, in response to receiving a payment, either parking time or electric energy. When electric current is being consumed by a connected electric vehicle, the invention operates in an electric energy dispensing mode and allocates a received payment thereto. When no electric current flows from the app…	1992	-	0	G07F15/00 | G07F15/04 | G07F17/00 | G07F17/24	1993	8	US	WILKINSON, RUDOLPH P.	1	10	9	FR2501932A3 | GB2158308A | SU1192036A1 | US3105929A | US3213994A | US3273038A | US3529229A | US3904947A | US4052655A | US4158802A | US4184580A | US4289226A | US4309644A | US4383210A | US4532418A | US4667141A | US5049802A | US735505A	18	7
US5725048A	Process for cooling drive components and heating the passenger compartment of a motor vehicle, especially an electrically driven vehicle, and arrangement for implementing the process	PCT No. PCT/EP92/00466 Sec. 371 Date Aug. 11, 1993 Sec. 102(e) Date Aug. 11, 1993 PCT Filed Oct. 1, 1992 PCT Pub. No. WO92/16389 PCT Pub. Date Oct. 1, 1992In vehicles having drive systems with a highly variable degree of heat generation but in which the total quantity of heat generated is small, the heat given off is inadequate to warm the vehicle properly. The cooling system must nevertheless be…	1992	-	0	B60H1/02 | B60H1/03 | B60H1/00 | B60H1/16 | B60H1/22 | F25B29/00	1998	13	DD	BURK, ROLAND | HECKENBERGER, THOMAS | KRAUSS, HANS-JOACHIM | LOEHLE, MICHAEL	4	10	12	DE2006802A1 | DE2451221A1 | DE9001590U1 | EP0008384A1 | JP1979097940A | JP1982138413A | US1880493A | US1980109A | US2318893A | US2686661A | US2703680A | US2780077A | US2851254A | US2876998A | US3451469A | US3496855A | US4072186A | US4118209A | US4220197A | US4566531A | US5190096A | WO1989007738A1	22	4
US5294871A	Electric motor control system	A control system for an electric vehicle comprises a motor speed detector and a sensor for detecting an accelerator angle and outputting a motor speed error command based on the difference between motor speed and a speed required by the present accelerator angle. A motor speed command is generated based on the error command and the detected motor speed. A feedback control portion outputs a torque…	1992	-	0	B60L11/18 | B60L3/10 | B60L9/18 | B60L15/20 | H02P6/06 | H02P27/06 | H02P29/00 | H02P7/68	1994	13	JP	IMASEKI, TAKASHI	1	8	7	JP1988149105A | US3349309A | US4096418A | US4500820A | US4803409A	5	3
US5341698A	Full meshing gear type variable speed transmission for electric cars	Disclosed herein is a full meshing gear type variable speed transmission using interlocked gear pairs of the driving and driven gears to transmit power from the mainshaft to the auxiliary axle housing. The mainshaft can only drive the first driving gear through the spiral springs to drive the rest of the other driving gears indirectly. Each spiral spring of the different gear is normally disengag…	1992	-	0	F16H61/02 | F16H3/10 | F16H3/08	1994	13	CN	TSENG, SHENG-TSAI	1	4	1	US1762799A | US1862054A | US2881640A | US4673073A | US4966574A | US5000057A	6	1
US5304912A	Control apparatus for induction motor	A control apparatus for an induction motor and an electric car propelling motor includes an inverter for supplying a driving current to the induction motor on the basis of a predetermined control signal, a rotational speed sensor for detecting a rotational speed of the induction motor, a V/f control circuit responsive to an input speed command signal for producing a control signal for the inverte…	1992	-	0	B60L3/00 | B60L15/02 | B60L15/00 | B60L15/20 | H02P21/00 | H02P21/22 | H02P23/07 | H02P23/16 | H02P27/04 | H02P27/06 | H02P27/08 | H02P1/30 | H02H5/04	1994	14	JP	KAJIWARA, KENZO | HAMANO, HIROSHI | YAMAMURA, HIROHISA | MASAKI, RYOSO	4	14	5	JP1981066101A | JP1982177203A | JP1988087192A | JP1990197284A | US4719995A | US4862393A | US5047704A | US5099186A	8	4
US5257828A	Method and apparatus for controlling damping in an electric assist steering system for vehicle yaw rate control	An electric assist steering system comprises a steering torque sensor and an electric assist variable reluctance motor operatively connected to a steering member. A motor control signal is provided in response to a value of the torque signal for control of the assist motor. A motor speed sensor senses speed of the power assist motor and a vehicle speed sensor senses the vehicle speed. A control c…	1992	"A Simple Motion Estimator for VR Motors", by W. D. Harris and J. H. Land. | "A State Observer for Variable Reluctance Motors: Analysis and Experiments", by A. Lumsdaine; J. H. Lang; M. J. Balas.	2	B62D5/04 | B62D6/02 | G05D1/08 | H02K29/06 | H02K29/12 | H02K7/06	1993	15	US	MILLER, JOSEPH D. | GALLOWAY, JAMES H.	2	7	1	GB2170157A | GB2205287A | JP1985154955A | JP1989014574A | US4107595A | US4415054A | US4621327A | US4660671A | US4670696A | US4695780A | US4735271A | US4771843A | US4819170A | US4868477A | US4896089A | US4961038A | US5012172A | US5038090A | US5072166A | US5075608A	20	47
US5297664A	Electric charging/parking meter	A parking meter and an electric charging meter are combined in a single apparatus. The combined charging/parking meter may be coin-operated or may be operated using an information-bearing card such as a cash card, a debit card or an IC card. In particular, the charging/parking meter includes a device for receiving and verifying a medium of payment, a device for selecting and visibly indicating so…	1992	-	0	G07F15/00 | G07F7/00 | G07F17/00 | G07F17/24 | G07F15/12	1994	5	US	TSENG, LING-YUAN | TSENG, DAVID	2	3	2	GB2158308A | GB2178211A | US4532418A | US4800328A | US4849682A | US5168205A	6	6
US5385314A	Cable reel level wind mechanism	A cable guide mechanism for evenly winding a cable for an electric powered vehicle onto an on-board reel having a cable guide that is reciprocated across the reel to neatly and closely wind the cable onto the reel. The cable guide is driven by a drive linkage to reciprocate in proportion to rotation of the take-up reel. The drive linkage includes a lever having a fixed pivot end and a free end at…	1992	Partial translation into English of German language patent No. 0088868A1 (3 pages).	1	B65H54/28 | B65H54/02 | B65H57/28 | B65H75/42	1995	8	US	HUGHES, DANIEL L.	1	26	12	EP0088868A1 | GB1431926A | US1491305A | US2650036A | US2968446A | US3078060A | US3164336A | US3363849A | US3367602A | US3409245A | US4252154A | US4583700A | US4666102A | US5007599A | US513083A | US708979A | US969598A	17	1
US5327065A	Hand-held inductive charger having concentric windings	A hand-held inductive charger having concentric windings for transferring electrical power across a dielectric medium using magnetic induction. The charger comprises a removable primary coil assembly having a housing with a primary core disposed therein, and a primary winding protruding from the primary core. An electrical cable coupled to the primary winding that is adapted to couple power there…	1992	-	0	H02J7/02 | H02J7/00	1994	5	US	BRUNI, MICHAEL F. | COX, GERALD A.	2	8	1	US3105929A | US3641336A | US3867950A | US3885211A | US3996543A | US4031449A | US4397055A | US4656412A | US5264776A	9	11
US5291960A	Hybrid electric vehicle regenerative braking energy recovery system	A series hybrid engine has an electric traction motor drive of the vehicle wheels and a regenerative braking system that converts the motor to a generator for the output of useful electrical energy, the latter being used either to charge the storage battery for a power source for the traction motor, or if the battery is charged, diverting the regenerative energy to a resistive heater located in t…	1992	-	0	B60L11/12 | B60L7/00 | B60L11/02 | B60L7/22 | B60K6/00 | B60K6/04 | F01P11/20 | F01P11/14 | F02N17/00 | F02N17/06 | F01P5/10 | F01P5/12 | F01P7/14 | F01P3/20 | F01P7/16 | F01P5/00 | B60K6/46 | B60L50/15 | B60W10/30 | F02N19/10	1994	7	IN	BRANDENBURG, LARRY R. | KING, EDWARD T.	2	13	1	CA659557A | GB814897A | US3853270A | US3870855A | US4188527A | US4258677A | US4470476A | US4532894A | US4562894A | US4597463A | US4611466A | US4951761A | US5172784A | US5211334A	14	7
US5215156A	Electric vehicle with downhill electro-generating system	A vehicle having an electro-generating system which includes a dynamoelectric generator. The shaft of the dynamoelectric generator is linked directly or indirectly with the rotating axle of the road wheels of the vehicle, preferably via a mechanical turns amplifier. The turns amplifier will multiply the rotation rate of the electro-generating system and increase the production capacity of electri…	1992	-	0	B60L11/12 | B60L15/20 | B60L11/02 | B60L50/15 | B60K1/02	1993	12	US	STULBACH, NATHAN | YUTER, SEYMOUR C.	2	15	1	DE2225081A1 | DE2824689A1 | EP0024681A1 | GB514351A | US1284664A | US1462903A | US1562903A | US3477536A | US3477537A | US3499163A | US3517766A | US3845835A | US3921741A | US4181188A | US4222450A | US4270622A | US4928227A | US723727A	18	5
US5250368A	Extended cycle-life metal hydride battery for electric vehicles	A metal hydride battery includes a metal hydride vessel for storing hydrogen and a battery cell in another enclosure having the capability of fluid communication between the vessel and enclosure through in-line piping. The in-line piping includes a catalytic converter and a molecular sieve dryer for adsorbing water from the hydrogen being piped from the battery cell enclosure to the hydrogen stor…	1992	-	0	H01M12/08 | H01M12/00 | H01M8/06 | H01M10/34	1993	8	US	GOLBEN, P. MARK | MEYER, TIMOTHY D.	2	8	12	US3520728A | US3850694A | US4343868A | US4692390A | US4699856A | US5047301A | US5071720A	7	10
US5343295A	Optical system for electric vehicle docking	Disclosed is an apparatus and method for positioning an electric powered vehicle (34) relative to an electric recharging unit (36) utilizing an optical docking system (10). A first laser emitting diode (12) generates a first visible beam (18) and a second laser emitting diode (14) generates a second visible beam (20). The first visible beam (18) and the second visible beam (20) intersect at an in…	1992	-	0	B60L11/18 | B62D1/28 | B62D1/00 | G01S17/00 | G01S17/46 | G01B11/00	1994	6	US	LARA, JESS D. | PALOMBO, MARIO	2	16	1	FR1405241A | US1349336A | US2316751A | US2659824A | US3152317A | US3710798A | US3904280A | US3910533A | US4039894A | US5068887A	10	0
US5346163A	Power supply regulation system for a railway	A railway control system for controllably suppressing the maximum output of a railway substation for energy saving in a densified operation territory and, in which a predetermined upper limit value is established in the output of a substation. The output of the substation is always monitored by output monitoring apparatus, and, when the substation output exceeds an upper limit value, control comm…	1992	Mitsubishi Electric Technical Bulletin, vol. 164, No. 2, 1990 pp. 11(119) 17(125).	1	B60M3/00 | B60M3/02 | B61L23/34 | B61L25/02 | B61L27/00 | H02J3/00 | H04Q9/00 | B60L15/38	1994	26	JP	MOMMA, NAOKO | TASHIRO, KOREFUMI | IKEDA, MASAHITO	3	2	4	DE1465076A | DE1465076A1 | DE2423590A1 | JP1985124538A | JP1985128804A | JP1985206738A | JP1987155149A | US1237953A | US1535623A | US1777952A | US3506823A | US3794977A | US4217643A | US4659943A | US4680663A | US4694192A | US4695738A | WO1988001952A1	18	1
US5327739A	Desiccant adsorption air conditioner for automobiles	A desiccant air conditioning system (10) is provided for a passenger compartment (28) of a vehicle. Ambient air, to be eventually conditioned, passes through desiccant material maintained in a desiccant chamber (14) where it loses a portion of its moisture content while its temperature rises because of the release of the heat of vapor condensation. Subsequently, this hot, dry air is passed throug…	1992	-	0	B60H3/00 | B60H1/00 | B60H3/02 | B60H1/32 | F24F3/14 | F24F12/00 | F23L15/02 | F25D17/06	1994	8	US	INGERSOLL, JOHN G. | MAXWELL, LINDA M.	2	18	1	US1919781A | US2075036A | US2477021A | US4060916A | US4113004A | US4380910A | US4574874A | US5022241A	8	4
US5416702A	Vehicle electrical-load limiting apparatus	A vehicle electrical-load limiting apparatus wherein the priority given over a plurality of electrical loads, for restricting the driving of the electrical loads mounted on a vehicle, is first decided in order of importance and the amount of drive restriction of each of the electrical loads is then determined based on the remaining capacity of a vehicle electric source, thereby restricting the dr…	1992	-	0	B60L15/20 | B60L11/18 | H02J7/00 | H02J1/14 | B60L1/00 | B60K8/00 | B60L50/10 | B60R16/02 | B60R16/033 | G06F9/44 | G06N7/02 | H02J1/00 | B60L1/08	1995	18	JP	KITAGAWA, MASASHI | KIMURA, KENICHIRO	2	17	2	JP1988040135A | JP1988061360A | US3891979A | US4042056A | US4222450A | US4620283A | US4809175A | US4916328A | US5124916A | US5136209A | US5150045A | US5166584A	12	7
US5279397A	Conductor rails	A conductor rail has a main body (10) of aluminum and a facing layer (11) formed of a steel having a chromium content of between 10 and 13.5% by weight. The preferred steel composition is that of British Standard No. 416 S21.	1992	Metals Handbook, 9th ed., vol. 3, "Properties and Selection: Stainless Steels, Tool materials and special-Purpose Metals", 1980, pp. 3-13.	1	B60M1/30 | B60M1/00	1994	5	GB	HARTLAND, DAVID J.	1	10	16	DE2455708A1 | FR2286680A1 | GB1415904A | GB2028745A | JP1988279939A | JP1989215637A | NL118463C | US3341669A | US3544737A | US3582575A | US3733696A | US3836394A | US3917039A | US4014417A | US5047595A | US5061829A	16	0
US5230402A	Electric-hydraulic car	An electric car is powered from a primary power source in the form of a three-phase parallel resonant electric motor operated at a constant speed (the speed of resonance). The electric motor is provided with operating power from an invertor coupled to storage batteries in the electric car. The motor drives a main hydraulic pump, which is hydraulically connected with a pair of variable displacemen…	1992	-	0	B60L11/18 | B60K1/00 | B60K17/14 | B60K17/04 | B60K17/00	1993	6	US	CLARK, RICHARD W. | GREENE, HOWARD	2	14	1	DE2642275A1 | US3912033A | US4395878A | US5158150A | WO1983000205A1	5	6
US5216402A	Separable inductive coupler	A separable inductive coupler (10) for transferring electrical power across a dielectric medium using magnetic induction. Its coil geometry allows for easy disassembly of primary (12) and secondary circuits. When primary (12) and secondary (23,25) coils are mated, an extremely low leakage inductance transformer is formed. This provides for good high frequency operation at high power density. The …	1992	-	0	H01F38/14 | H02J7/00 | H02J17/00 | H01F15/02 | H01F27/30	1993	8	US	CAROSA, PAUL F.	1	19	14	US3346828A | US3430174A | US4362990A | US4543556A | US4833437A	5	31
US5318865A	Redox battery	In a redox battery including an electrolytic cell which has a circulating type electrolytic solution and an intermittent circulating type electrolytic solution which has a membrane and which employs an electrolytic solution permeable porous electrode, a solution of vanadium (II/III) dissolved in sulfuric acid is used as an active material on the negative electrode of a redox couple, and an oxidiz…	1992	Chem Abstract An 114872, vol. 117, No. 2; Jul. 13, 1992. | Chemical Abstracts, AN 11487z, vol. 117, No. 2, Jul. 13, 1992, and JP-A-04019966, Jan. 23, 1992, p. 213, H. Kaneko, et al., "Redox-Flow Batteries". | Journal of Applied Electrochemistry, vol. 15, (1985) pp. 619-629, J. T. Kummer, et al., "A Chemically Regenerative Redox Fuel Cell. II".	3	H01M8/18 | H01M6/18	1994	13	JP	KANEKO, HIROKO | NEGISHI, AKIRA | NOZAKI, KEN | SATO, KANJI | NAKAJIMA, MASATO	5	3	7	FR1409588A | FR2431196A1 | US2986592A | US3279949A | US3996064A | US4362791A | US4370392A | US4786567A | WO1989005526A1 | WO1989005528A1 | WO1990003666A1	11	1
US5341862A	Flame-retardant rubber tires	In a flame-retardant rubber tire comprising an outer rubber body portion consisting essentially of a tread rubber layer, a sidewall rubber layer extending inward from each side edge of the tread rubber layer toward the vicinity of a bead portion in radial direction and a rubber chafer layer arranged in the vicinity of the bead portion, a flame-retardant rubber composition having an oxygen index o…	1992	Database WPIL, Week 8605, Derwent Publications Ltd., London, GB AN 86032012 & JP-A-60 252 646 (Showa Elec Wire KK.) Dec. 13 1985. | Database WPIL, Week 8623, Derwent Publications Ltd., London, GB; AN 86 147819 & JP A 61 083 242 (The Yokohama Rubber Co. Ltd.) Apr. 26 1986. | Database WPIL, Week 8950, Derwent Publications Ltd., London, GB; AN 89-366893 & JP-A-1 273 703 (The Yokohama Rubber Co. Ltd)…	4	B60C1/00 | B60C11/00	1994	20	JP	HASHIMOTO, TAKATSUGU | AKUTAGAWA, KEIZO | YAGAWA, KAZUO | TANAKA, MAKOTO | YAMAGISHI, JUNICHI | HACHIYA, KAZUO	6	2	9	DE3816279A1 | DE4108895A1 | JP1989273703A | US4373046A | US4410648A | US4764539A | US4806162A	7	1
US5378952A	Machine drive system and method	A drive system for washing machines, electric vehicles or the like has its winding switched to effect speed change and an asynchronous motor operated by a frequency converter where there are more than two grooves per pole and phase with respect to the motor and the number of grooves of the rotor exceeds the number of grooves of the stator whose sheet pack is welded along the back. The windings ar…	1992	-	0	D06F37/30 | H02P27/04 | H02K3/28 | H02K17/02 | H02K17/12 | H02K17/14 | D06F17/08 | H02P27/06 | H02K11/00 | H02K3/00 | H02K3/12 | H02P1/40	1995	8	DE	SCHAFFERSMANN, HEINZ	1	8	5	US3152462A | US3260910A | US4023071A | US4081726A | US4450398A | US4752707A | US4823065A | US4824132A | US4880391A | US5006777A | US5068559A | US5194797A	12	0
US5385793A	Thermal management of battery systems	An architecture, arrangement, or construction for battery systems such as monopolar and bipolar batteries is disclosed. The battery system includes a stack of bipolar or monopolar modules having current collectors extending from opposite sides of the battery system. The current collectors are located in cooling channels. The cooling channel is surrounded by an insulating material. The cooling cha…	1992	-	0	H01M10/50 | H01M10/42 | H01M6/42 | H01M6/48 | H01M10/48	1995	16	US	TIEDEMANN, WILLIAM H. | NEWMAN, JOHN	2	39	1	EP0391281A2 | US1152247A | US2273244A | US3745048A | US3767468A | US3834945A | US4007315A | US4463064A | US4567119A | US4603093A | US5212024A	11	14
US5293308A	Inductive power distribution system	A contactless inductive power distribution system operating at 10 KHz has a self tuning resonant power supply connected to a resonant primary conductive path comprising a pair of parallel litz wire conductors each encapsulated within an insulated sheath and supported on a structural monorail beam on which a plurality of electric vehicles can run. Each vehicle has an electric motor capable of deri…	1992	"Inductive Power Transfer to an Electric Vehicle-Analytical Model", 40th IEEE Vehicular Technology Conference, May 6, 1990, By M. Eghtesadi, pp. 100-104. | "The Roadway Powered Electric Vehicle-An All-Electric Hybrid System"; Lechner et al., Proceedings of Eighth International Electric Vehicle Symposium; Washington D.C., Oct. 1986.	2	H02M7/538 | H02J7/02 | H02J5/00 | H01F38/14 | B60L5/00 | B60L9/00 | B60M7/00 | B65G43/00 | H02J17/00 | H02M3/155 | H02M5/458 | H02M7/12 | H02M7/48	1994	29	NZ	BOYS, JOHN T. | GREEN, ANDREW W.	2	44	33	GB1418128A | US3532934A | US4914539A	3	15
US5316075A	Liquid jet cold plate for impingement cooling	The cold plate is a multiple layer structure with an inlet manifold for pressurized coolant liquid. The manifold is covered by a nozzle plate which directs liquid coolant jets against the mounting plate. The mounting plate carries the device to be cooled. The high velocity liquid jets impinge directly on the mounting plate to minimize the boundary layer to enhance heat transfer from the mounting …	1992	-	0	F28F13/02 | F28F13/00 | H01L23/473 | H01L23/34	1994	8	US	QUON, WILLIAM | TANZER, HERBERT J.	2	7	1	JP1985136349A | US4494171A	2	7
US5388423A	Apparatus for and method of cooling and/or heating a compartment	Method of and apparatus for heating or cooling a motor vehicle passenger compartment which communicates with a supply air duct for supplying a stream of air to the compartment and a used air duct for exhausting air from the compartment. A heat source in the form of a sorption reactor transfers heat energy to the air stream, with the reactor being provided with a sorbent such as zeolite or the lik…	1992	Patent Abstracts of Japan, vol. 8, No. 174 (M 316)(1611) Aug. 10, 1984.	1	B60H1/00 | B60H1/32 | B60H1/22 | F24F3/14 | F25B27/00 | G05D23/00 | B60H1/02	1995	13	DE	KHELIFA, NOUREDDINE	1	17	6	BE572293A | DE3424278A1 | EP0167096A2 | US2075036A | US2344384A | US2730874A | US5230466A	7	8
US5309731A	Air conditioning apparatus	An air conditioning apparatus for an electric car capable of preventing condensation from forming on windshields, while decreasing electric power consumption. A duct forms therein a first passageway connecting an inside air inlet 8 with a lower outlet (foot outlet) 10 for discharging an air flow toward a lower part of a passenger in a cabin, and a second passageway for connecting an outside air i…	1992	-	0	B60H1/00 | B60H1/32	1994	39	JP	NONOYAMA, HIROSHI | BAN, KOICHI | SUZUKI, TADASHI | SUGI, HIKARU | SUZUKI, TAKAHISA | HONDA, KEITA | FUJIWARA, KENICHI	7	13	1	JP1985008105A | US3779031A | US4482009A | US4667479A | US5105629A	5	15
US5224563A	Energy regenerating mechanism of an automobile	There is disclosed an energy regenerating mechanism of an automobile, particularly to that adapted for an electric car. The energy regenerating mechanism is characterized in that a plurality of generators are provided so that the kinetic energy generated when the engine idles and the automobile continues running is converted into electric energy.	1992	-	0	B60K7/00 | B60K6/00 | B60K6/04 | B60K1/00 | B60K17/14 | B60K17/04 | B60K17/12 | B60K17/356 | B60K17/22 | B60K17/34 | B60K6/387 | B60K6/48 | B60K6/52 | B60K1/02	1993	8	JP	IIZUKA, SOUICHI | YAMADA, YASUHARU	2	4	1	CH566225A5 | DE2529451A1 | FR2502076A1 | FR377110A | US4270622A | US4625823A	6	1
US5446351A	False-creep generating device for electric vehicles	A false-creep generator device for an electric vehicle equipped with a transmission controls an electric motor to cause the electric vehicle to creep when the accelerator pedal of the electric vehicle is not depressed, no brake is applied to the electric vehicle, the transmission is in a drive or reverse position, and the speed of travel of the electric vehicle is lower than a predetermined creep…	1993	Communication from European Patent Office Patent Abstract JP 60093174 (English language), May, 1985.	1	B60L15/20 | B60L11/18 | B60L9/18 | B60K31/02 | H02P7/00	1995	6	JP	KUSANO, KATSUYUKI | OZAWA, AKIRA | KANAI, YASUSHI | ITOH, TOMOYUKI	4	8	8	EP0175982A1 | EP0457594A2 | US4549121A | US4928227A | US5234071A | US5376869A	6	1
US5390754A	Battery box for an electric vehicle	A battery box, which is suitable for use in an electric vehicle, comprises a box body and a reinforcement member. The box body accommodates therein a plurality of batteries for powering the electric vehicle and is mounted to the electric vehicle. The reinforcement member is provided with the box body and supports at least respective portions of all the batteries in the box body. The reinforcement…	1993	-	0	B60K1/04 | H01M2/10	1995	16	JP	MASUYAMA, TOSHIO | SUZUKI, MASAMI | FUJIMOTO, HIROYUKI	3	26	1	GB1555773A | JP1972127047 | JP1993127047A | US1138122A | US1338690A | US1359446A | US1384063A | US2104769A | US2488360A | US4135593A | US4216839A | US4317497A | US4365681A	13	4
US5583411A	Synchronous motor control system for electric vehicle	A synchronous motor control system controls a synchronous motor on an electric vehicle for propelling the electric vehicle in a propulsive mode or regenerating electric energy in a regenerative model. The synchronous motor control system has a rotational speed sensor for detecting a rotational speed of the synchronous motor, an accelerator for producing a torque command signal, and a driver conne…	1993	English Language Abstract of JP references listed above.	1	B60L7/00 | B60L11/18 | B60L7/14 | B60L9/18 | H02P27/06 | H02P7/00	1996	6	JP	KUSANO, KATSUYUKI | KANAI, YASUSHI | TAKEUCHI, AKISHIRO | SAITO, YUJI	4	14	7	JP1978058610A | JP1988302789A | US4306156A | US4311949A | US4651068A | US4714400A | US4825055A | US4829234A | US4831318A | US5182508A | US5227703A | US5274313A	12	4
US5430645A	Robotic system for testing of electric vehicles	An on-board robotic system used to control the acceleration, cruising, coasting, braking and idling of electric vehicles. It comprises a microprocessor having a non-volatile memory, a fifth wheel, a stall detection module, an anti-roll module, a brake release and a switch along with a plurality of custom sensors and transducers for actuating various controls of the electric vehicle. The DRIVE whi…	1993	-	0	G01M17/007 | G01P1/00 | G01P1/12 | G06G7/00 | G01P15/00	1995	9	US	KELLER, A. SCOTT	1	10	1	US4361870A | US4569425A | US4593357A | US4860209A | US5066075A | US5125485A | US5161634A | US5165497A | US5193062A	9	10
US5306999A	Electric vehicle charging station	An electric vehicle charging station for recharging an electric vehicle. The electric vehicle charging station has a base unit with a control box electrically coupled to an electrical power line, and a retractable support arm assembly with an electrical conductor and an electrical connector coupled thereto for movement between a retracted position and an extended position. The support arm assembl…	1993	"Infrastructure-EV Charging Meter," Green Car Journal, Nov. 1992, p. 124.	1	H02G11/00 | H02J7/00 | H01R35/02 | H01R35/00	1994	15	US	HOFFMAN, ERNEST G.	1	20	2	DE2330255A1 | JP1983069404A | JP1988287607A | US4158802A | US4347472A | US4431241A | US4489223A | US4800328A | US4843477A | US4902955A | US5083076A | US5157319A | US5214368A | US5252078A | US5256954A	15	7
US5629603A	Electric system of electric vehicle	An electric system of an electric vehicle, in which an AC voltage is applied from an external AC power source to the inverter via windings of an AC motor during the charging operation of a main secondary battery. The inverter has a regenerative function enabling reverse conversion, and the motor windings operate as reactors. A contactor whose first terminals are connected to terminals of the wind…	1993	-	0	B60L11/18 | B60L9/18 | H02J7/00	1997	22	JP	KINOSHITA, SHIGENORI	1	20	10	EP0493848A2 | JP1984061402A | US5214369A	4	0
US5414339A	Electric vehicle control system	An electric vehicle control system for driving a battery powered motor with use of power inverters. First and second inverters are connected with the respective three-phase primary windings of an induction motor. If one of the inverters fails, failure detection circuits detect it, and a control unit stops the failed inverter and allows the other normal inverter to drive the induction motor to mov…	1993	-	0	B60L3/00 | B60L11/18 | B60L9/18 | B60L15/20 | H02P7/00	1995	29	JP	MASAKI, RYOSO | MUTOH, NOBUYOSHI | OHMAE, TSUTOMU | OKUYAMA, TOSHIAKI	4	34	13	EP0279415A1 | JP1981029467A | JP1981088676A | JP1985102878A | JP1986150698A | JP1988023589A | JP1988305792A | JP1990133005A | JP1990311124A | JP1991251002A | JP1991311124 | JP1992251002A | US3889127A | US3956638A | US4177389A | US4281376A | US4335337A | US4426611A | US4455522A | US4558230A | US4706177A | US5003453A | US5262935A	23	5
US5433512A	Braking system for electric vehicle	In an electric vehicle capable of regenerative braking of wheels, a differential pressure regulating valve is interposed between a master cylinder for generating a hydraulic braking pressure by operation of a brake operating element and a brake cylinder for a driven wheel. In a first region in which an input hydraulic pressure into the differential pressure regulating valve is equal to or less th…	1993	-	0	B60L7/00 | B60L7/24 | B60L7/10 | B60T8/94 | B60T8/88 | B60T13/68 | B60T13/10 | B60T13/58 | B60T8/26 | B60T8/32 | B60T13/66 | B60T8/36 | B60T8/00 | B60T8/17 | B60T13/74 | B60T8/58	1995	70	JP	AOKI, YASUSHI | OHBA, TAKESHI | NAKAMURA, IWAO | NONAGA, IKUO | ISHII, YUKIHISA	5	52	3	US3621929A | US4005759A | US4181366A | US4270806A | US4962969A | US5024489A | US5148883A | US5253929A | US5294191A | US5312167A | US5318355A	11	17
US5508924A	Driving force controller for an electric vehicle with electric motors provided for all driving wheels individually	A driving force controller for an electric vehicle calculates the optimal driving force of each driving wheel based on a formula in response to the detected wheel acceleration and the difference between the wheel speed and the vehicle speed, or alternatively calculates the optimal driving force of each driving wheel based on fuzzy theory by using predetermined membership functions pertinent to th…	1993	-	0	B60L3/10 | B60K28/16 | B60K7/00 | B60K17/04 | B60K17/356 | B60K17/34 | B60L15/20 | B60K1/00 | H02P9/00	1996	17	JP	YAMASHITA, MITSUGI	1	11	2	US3614564A | US3663875A | US4533011A | US4842342A | US5082081A | US5148883A | US5161634A | US5164903A | US5222568A | US5229955A | US5289093A | US5358317A	12	7
US5350994A	Electric system for an electric vehicle	An electric system for an electric vehicle includes a main battery used for driving the vehicle, an auxiliary battery used for accessories of the vehicle, an AC motor for driving one or more wheels, an inverter for converting DC power supplied from the main battery to AC power to be supplied to the AC motor, and an auxiliary battery charging circuit for charging the auxiliary battery by using the…	1993	-	0	B60L11/18 | H02J7/02 | B60L1/00 | H02J7/00 | H02M7/48 | H02J7/10	1994	14	JP	KINOSHITA, SHIGENORI | YANASE, TAKAO | FUJITA, KOUETSU | MOTOYOSHI, OSAMU | ITO, YOSHIO	5	16	10	EP0116925A2 | FR2353157A1 | GB2235836A | JP1987268301A | JP1987268302A | JP1987268303A | US3820000A | US4127803A | US5151641A	9	6
US5504414A	Electric system for electric vehicle	An electric system for an electric vehicle enabling a secondary battery to be charged easily without using a large capacity and bulky charging system. The system can maintain integrity of power on a distribution network during charging. When charging the secondary battery, a switch connecting an inverter to an AC motor is opened, and then, the AC voltage from an external distribution network is s…	1993	Standard Handbook for Electrical Engineers Fink & Beaty, 11th edition. McGraw Hill.	1	B60L11/18 | H02M7/797 | H02J7/02 | H02M7/66 | H02J7/00 | H02J7/10	1996	21	JP	KINOSHITA, SHIGENORI	1	17	9	JP1984061402A | US3950689A | US4065711A | US4187436A | US4272716A | US4376471A | US4491768A | US4652770A | US4920475A | US5185536A | US5229650A | US5350994A | WO1993001650A1	13	7
US5472265A	Antilock braking control apparatus for electric vehicle	An antilock braking control apparatus includes a regenerative braking part operatively connected with one or more traction motors of an electric vehicle for braking a plurality of wheels of the vehicle by using regenerative braking torque, a second braking part operatively connected with the wheels of the vehicle for braking the wheels by using brake fluid pressure, an antilock brake system part …	1993	-	0	B60L7/00 | B60L7/26 | B60T13/66 | B60T13/10 | B60T13/58 | B60T8/17 | B60T8/1761 | B60T8/32 | B60T13/74	1995	38	JP	OHNUMA, YUTAKA	1	18	1	JP1990120165A | JP1990141354A | US4962969A | US5287772A | US5318355A	5	7
US5357181A	Failure detection method for electric vehicles and fail-safe control method using this method	An object of the present invention is to secure safe driving of electric vehicles by enabling torque control regardless of sensor disorder. In the present invention, the mode of current sensor disorder is detected by a sensor disorder detection means. If it is found as a result that only 1 out of 3 current sensors is failing, the current of the failing current sensor is estimated by 2 normal curr…	1993	-	0	B60L3/00 | B60L3/08 | B60L9/18 | H02P27/06	1994	21	JP	MUTOH, NOBUYOSHI | MASAKI, RYOSO | OMAE, TSUTOMU | OBARA, SANSHIRO | NAITO, SHOTARO	5	24	3	JP1991277101A | US3961688A | US3999104A | US4624334A	4	21
US5392873A	Structure for securing batteries used in an electric vehicle	A structure for securing a plurality of batteries used for an electric vehicle. The battery securing structure includes an inner spacer member having a lower inner spacer member and an upper inner spacer member, each of which is made of a synthetic resin such as polypropylene (PP). The lower inner spacer member has partition portions divided into separate compartments to fixedly dispose each batt…	1993	-	0	B60K1/04 | B60R16/04	1995	25	JP	MASUYAMA, TOSHIO | SUZUKI, MASAMI | FUJIMOTO, HIROYUKI	3	29	1	GB1555773A | GB249661A | JP1983052615A | US3933522A | US4078893A | US4135593A | US4169918A | US4216839A | US4267895A | US4339015A | US4365681A | US4468440A | US4522898A | US4957829A | US5015545A | US5039927A | US5156225A | US645640A | US729550A | US754858A	20	6
US5521788A	Electric vehicle control device	An electric vehicle control device including a collector for extracting power from an overhead wire and a circuit breaker for breaking the power. The power includes first AC power in AC power source zone and first DC power in DC power source zone. The device also includes a changeover device for changing over the power to apply the first AC power to an AC side or the first DC power to a DC side, …	1993	Patent Abstracts of Japan, vol. 011, No. 301 (M 628), Sep. 30, 1987, JP A 62 092 701, Apr. 28, 1987.	1	B60L9/00 | B60L9/30 | B60L1/00 | B60L3/04 | H02H3/18	1996	11	JP	MIYAZAKI, AKIRA	1	7	11	US4589046A | US4884185A	2	2
US5369540A	Electric vehicle drive train with contactor protection	A drive train for an electric vehicle includes a traction battery, a power drive circuit, a main contactor for connecting and disconnecting the traction battery and the power drive circuit, a voltage detector across contacts of the main contactor, and a controller for controlling the main contactor to prevent movement of its contacts to the closed position when the voltage across the contacts exc…	1993	-	0	B60L3/00 | B60L11/18 | H02H7/122 | H02H11/00 | H02H7/00	1994	10	US	KONRAD, CHARLES E. | BENSON, RALPH A.	2	27	7	DE3318909A1 | FR2277455A1 | GB2162384A | US4449080A	4	1
US5489003A	Electric vehicle	An electric vehicle has a transmission for transmitting a drive force from an electric motor to drive road wheels. The electric motor is controlled to produce a drive force depending on an amount of accelerator control. A target rotational speed is set for the electric motor depending on the amount of accelerator control. The transmission is controlled to rotate the electric motor at the target r…	1993	Communication from European Patent Office Patent Abstract of JP 62-107607 (English language).	1	B60L15/20 | B60L11/18 | B60K1/00 | B60L3/00	1996	12	JP	OHYAMA, KAZUO | KIMURA, KIYOSHI	2	8	8	EP0127292A1 | EP0424088A2 | EP0457594A2 | JP1987107607A | US3297926A | US3866703A | US4096418A | US4419610A | US5161634A | US5253724A | US5289890A | US5365431A	12	3
US5403244A	Electric vehicle drive train with direct coupling transmission	An electric vehicle drive train includes an electric motor and an associated speed sensor, a transmission operable in a speed reduction mode or a direct coupled mode, and a controller responsive to the speed sensor for operating the transmission in the speed reduction mode when the motor is below a predetermined value, and for operating the motor in the direct coupled mode when the motor speed is…	1993	MacCready, "Perspective on Vehicle Energy Efficiency and Electric Vehicles", ESD Technology, pp. 7-11, Nov. 1992. | Martin, "Propulsion Technology--Motor Selection Criteria", ESD Technology, pp. 15-17, Nov. 1992.	2	B60K1/00 | B60K17/08 | B60K17/06 | B60K1/04 | B60K17/16 | F16H59/08 | F16H61/04 | B60W10/08 | B60W30/18	1995	13	US	TANKERSLEY, JEROME B. | BOOTHE, RICHARD W. | KONRAD, CHARLES E.	3	22	1	US3566717A | US3984742A | US4021712A | US4096418A | US4174645A | US4233858A | US4351405A | US4597463A | US4799564A | US4913258A | US4928227A | US5287772A	12	4
US5344330A	Electrical connector assembly, especially for electric vehicle	An electrical connector assembly for transmitting electrical energy, and especially designed for use with electric vehicles. The electrical connector assembly includes a male electrical connector or plug with electrical contacts and a female electrical connector or receptacle with matting electrical contacts. Both the receptacle and the plug has a cover for selectively covering and uncovering its…	1993	"Infrastructure-EV Charging Meter", Green Car Journal, Nov. 1992, p. 124.	1	B60L11/18 | B60R16/02 | H01R13/64 | H01R13/52 | H01R13/453 | H01R13/641 | H01R13/629 | H01R13/44 | H01R13/22 | H01R13/633 | H01R13/24	1994	31	US	HOFFMAN, ERNEST G.	1	60	2	DE1926582A1 | EP0049625A1 | US3270267A | US3950059A | US3952239A | US4158802A | US4188084A | US4203640A | US4217019A | US4431241A | US4624472A | US4701003A | US4718862A | US4843477A | US5030129A | US5104331A | US5174772A	19	2
US5487438A	Driving system for an electric vehicle	A driving system for an electric vehicle which drives wheels thereof with the aid of an AC motor via an inverter while a battery is used as a power source is constructed such that the primary side and the secondary side of the AC motor are rotatably supported in a motor frame. One of the primary and the secondary sides of the AC motor is operatively connected to a power transmission shaft for one…	1993	IECON '85, vol. 2, Nov. 22, 1985, pp. 477-482, C. C. Chan et al., "Control Strategy Of PWM Inverter Drive System For Electric Vehicles".	1	B60L11/18 | B60K1/00 | B60K17/04 | H02K7/116 | H02K16/00 | B60K6/02 | B60K6/00 | B60L9/18 | H02K7/10	1996	13	JP	KINOSHITA, SHIGENORI	1	12	9	DE3036465A1 | DE3043004A1 | DE51015A | FR1298362A | JP1977045009A | JP1986164443A | JP1987089403A | JP1993116542A | JP1993169991A | US1614031A | US4108015A | US4130172A | US5089734A | USRE13853E1	14	5
US5376869A	Electric vehicle drive train with rollback detection and compensation	An electric vehicle drive train includes a controller for detecting and compensating for vehicle rollback, as when the vehicle is started upward on an incline. The vehicle includes an electric motor rotatable in opposite directions corresponding to opposite directions of vehicle movement. A gear selector permits the driver to select an intended or desired direction of vehicle movement. If a speed…	1993	-	0	B60L15/20 | B60L3/00 | B60W30/18 | H02P3/10 | H02H3/17	1994	13	US	KONRAD, CHARLES E.	1	27	8	DE2411550A1 | EP0374960A2 | EP0585122A2 | FR2660258A1 | US4217643A | US4351405A | US4529919A | US4629043A | US4913258A | US5040088A | USRE34159E1 | WO1984002813A1 | WO1993004888A1	13	3
US5382946A	Method and apparatus for detecting leakage resistance in an electric vehicle	Provided is a method and circuit for measuring the leakage path resistance in an electric vehicle having an isolated high voltage traction battery and an auxiliary battery grounded to the vehicle. The circuit operates by periodically applying a selected excitation signal and comparing the voltage induced on an energy storage element by the excitation signal to a selected reference voltage during …	1993	-	0	G01R31/00 | G08B21/00	1995	9	US	GALE, ALLAN R.	1	13	5	EP0215620A2 | EP0493271A1 | US2991397A | US3066284A | US3696367A | US3788646A | US3975663A | US4451823A | US4638245A | WO1991019205A1	10	5
US5479085A	Method and apparatus for measuring residual capacity of an electric-vehicle battery	A method and an apparatus are provided for detecting a current residual capacity of a battery employed in an electric vehicle, such as an electric car. During a charging process, a value of the charge current of the battery is measured and an estimated discharge voltage corresponding to a current battery accumulated power is determined. A power of the battery as a product of the value of the char…	1993	-	0	G01R31/36 | H02J7/00 | G01R31/00 | G01R31/30 | H01M10/48	1995	15	JP	HONDA, SATOSHI | NAZAZAWA, YOSHIHIRO	2	6	13	EP0505333A2 | GB2080550A | GB2116728A | JP1975002130A | JP1991135302A | US4258306A | US4390841A | US4560937A | US5047961A | US5218288A | US5325041A | US5394089A	13	16
US5378555A	Electric vehicle battery pack	An electric vehicle battery pack including a plurality of batteries ganged together in an underlying tray. The tray preferably has a plurality of pockets therein each for receiving an individual battery. The batteries are interlocked one to the next and held in place in the tray by a housing which bears down on the batteries by means of a resilient spacer positioned between the tops of the batter…	1993	-	0	H01M2/10	1995	11	US	WATERS, JOHN E. | HARRIS, BRENT A. | GRESLEY, ROSS A. | BOYS, WILLIAM E. | BROUNS, DANIEL R.	5	26	5	US3657021A | US4109064A | US4365681A | US5061579A	4	8
US5495908A	Electric car control system	A control system for an electric car includes a motor connected to a battery as a main power source for driving the electric car, a strong electricity unit having high voltage devices including an inverter for driving the motor based on power supplied thereto from the battery, a weak electricity unit having low voltage circuits including a microcomputer for data processing, and connection devices…	1993	-	0	B60L11/18 | B60L3/00 | B60L9/18 | B60K1/00 | B60L15/02	1996	9	JP	OBARA, SANSHIRO | YAMADA, HIROYUKI | YOSHIHARA, SHIGEYUKI | MATSUDAIRA, NOBUNORI	4	12	3	DE1480652A1 | JP1978046646A | US4680513A | US5065320A | US5166584A | US5251680A | US5280223A	7	11
US5465806A	Electric vehicle	An electric vehicle in which each of the driving wheels is adapted to be driven and regeneratively braked by its individual and independently controlled driving motor, and the driving motors are independently controlled in response to sensors detecting the travel of the vehicle including wheel rotation sensors, steering angle sensors, and acceleration and braking sensors.	1993	-	0	B60L15/20 | B60K7/00 | B60K17/04 | B60K17/356 | B60K17/34 | B60K8/00	1995	17	JP	HIGASA, HIROMASA | ISHIKAWA, FUMIHIKO | MATSUMURA, SHIGENORI | NASU, HIDETOSHI | SATO, KAZUNOBU	5	2	1	DE2812491A1 | FR2561593A1 | JP1982158163A | US4157123A | US4770266A | US4805712A | US5148883A | US5222568A | US5318355A	9	6
US5369352A	Universal electric vehicle charging adapter	An adapter for an electric vehicle is provided which imposes an identification signal on the outlet voltage to inform the battery charger of the characteristics of the outlet (e.g., the maximum current and voltage) to allow the battery charger to charge at the maximum possible rate allowable by the outlet.	1993	"Automatic Input-Selecting Power Supply", IBM Technical Disclosure, Aug. 1985, pp. 1246-1247. | "Automatic Selection of Line Voltage Top for a Power Supply", IBM Technical Disclosure Bulletin, Mar. 1986, pp. 4372-4373. | King et al., "Power Supplies for Electronic Equipment", IBM Technical Disclosure, Jan. 1985, pp. 4730-4731.	3	B60L11/18 | H01R27/00 | H02J7/00 | H01R13/66 | H02J7/10	1994	5	IN	TOEPFER, CRAIG B. | BROWN, ROBERT K.	2	4	8	JP1989206845A | US2420609A | US3270267A | US3409816A | US3939362A | US4232260A | US4234839A | US4258304A | US4309644A | US5162721A | US5191499A	11	3
US5301765A	Battery pack installation and storage system for electric vehicles	Apparatus for use in association with an electric vehicle including an electric motor and a vehicle body having a storage compartment to facilitate interchange of battery packs in the storage compartment. The apparatus includes a movable frame for receiving a battery pack having electrical fittings. The frame is movable to a position where the electrical fittings of the battery pack engage electr…	1993	-	0	B60L11/18 | B60K1/04 | H01M2/10	1994	7	US	SWANSON, LENNART H.	1	3	1	DE3150652A1 | GB470463A | US1730875A | US2547083A | US3708028A | US3838745A | US3847242A | US3876086A | US4102273A | US4109064A | US4258816A | US4267895A | US4278387A | US4362220A | US4993088A | US5052878A	16	4
US5549153A	Device for cooling drive components and heating a passenger compartment of an electric vehicle	PCT No. PCT/EP93/02712 Sec. 371 Date Apr. 14, 1995 Sec. 102(e) Date Apr. 14, 1995 PCT Filed Oct. 5, 1993 PCT Pub. No. WO94/11212 PCT Pub. Date May 26, 1994A device for cooling drive components and heating a passenger compartment of an electric vehicle, having a drive motor fed by a battery, comprises a first coolant circuit which is coupled by an intermediate heat exchanger to a second coolant ci…	1993	-	0	B60H1/00	1996	10	DE	BARUSCHKE, WILHELM | LOCHMAHR, KARL | ROJNICA, WERNER	3	18	7	DE4115141A1 | DE9202466U1 | DE9216389U1 | JP1988008015A | US4007315A | US4456055A | US4468440A	7	16
US5385480A	Electrical connector inlet assembly with break-away mechanism for electric vehicle	An electrical connector inlet assembly with a break-away mechanism coupled to an electric vehicle for receiving electrical energy. The break-away mechanism disconnects the contacts of the inlet assembly or receptacle from the contacts of the plug to prevent damage of the electrical connector assembly, upon application of a highly excessive force pulling the plug away from the receptacle prior to …	1993	"Doe, EPA and NEMA Tackle Energy-Efficient Motors", NEMA News--vol. 2, No. 8, Aug. 15, 1993, p. 12. | "Intrastructure-EV Charging Meter", Green Car Journal, Nov. 1992, p. 124. | Photographs of Electrical Connectors produced by Meltric-approx. Jul. 1993.	3	B60L11/18 | B60R16/02 | H01R13/64 | H01R13/52 | H01R13/453 | H01R13/641 | H01R13/629 | H01R13/44 | H01R13/22 | H01R13/633 | H01R13/24 | H02J7/00	1995	61	US	HOFFMAN, ERNEST G.	1	21	1	DE1926582A1 | EP0049625A1 | US3270267A | US3950059A | US3952239A | US4158802A | US4203640A | US4217019A | US4431241A | US4624472A | US4718862A | US4843477A | US5104331A | US5157319A | US5174772A | US5220268A | US5252078A | US5306999A	20	10
US5396968A	Drive mechanism for electric car	A drive mechanism for an electric car which has a plurality of motors arranged in a drive mechanism case which, in turn rotatably supports a shaft at two points. This shaft transmits the rotation generated by the motors to drive shafts for rotation of the wheels to run the car. The motors are composed of stators having armature cores and coils, and rotors. The stators are fixed in the drive mecha…	1993	-	0	B60K1/02 | B60K1/00 | B60K17/16 | B60K41/26	1995	9	JP	HASEBE, MASAHIRO | WAKUTA, SATORU	2	12	1	JP1987227818A | US2578837A | US4369867A | US4729258A | US5014800A	5	8
US5461298A	Automatic electric vehicle charging system	A system and method for automatically docking a vehicle with respect to a charge station. First, the system and method automatically aligns a charge probe arm 40 with respect to a vehicle charge port 50. Next, the system and method automatically establish a power connection between the probe 40 and port 50. Next, charging power is delivered through the connection to charge the electric power stor…	1993	-	0	H01M10/44 | H01M10/42 | H01M10/46	1995	21	US	LARA, JESUS D. | PALOMBO, MARIO P. | KLATT, ROBERT W. | BROWN, DANIEL P.	4	11	1	US4158802A | US4347472A | US4766322A | US5049802A | US5111126A | US5272431A | US5306999A | US5321353A | US5349378A	9	3
US5346406A	Electrical cable and connector assembly with safety pilot line disconnect, especially for electric vehicle	An electrical cable and connector assembly for electrically coupling equipment to a power source, and having an electrical cable with a plurality of power conductors and a pilot conductor releasably coupled to an electrical contact in an electrical connector, so that the pilot conductor releases from the electrical contact of the connector when a mechanical stress or force is applied to the cable…	1993	"Infrastructure-EV Charging Meter", Green Car Journal, Nov. 1992, p. 124. | Hubbell GFC Interlock-Electric Vehicle Charging Connection System: 1Q92, Feb. 13, 1992.	2	H01R13/633 | H01R11/22 | H01R23/02	1994	20	US	HOFFMAN, ERNEST G. | EHRENFELS, ALFRED L.	2	27	3	US1690580A | US1947503A | US2478147A | US3270267A | US3933404A | US4011483A | US4158802A | US4431241A | US4843477A | US5248259A | US554263A	11	4
US5365153A	AC variable speed driving apparatus and electric vehicle using the same	An AC variable speed driving apparatus including an AC motor and an inverter for driving the motor. The AC motor includes a synchronous motor and an induction motor. The synchronous motor includes first stator windings and a first rotor having a permanent magnet. The induction motor includes second stator windings and a second rotor. The first and second stator windings are disposed so that they …	1993	"An AC Servo Motor and Control of the same by a Micro-Computer", Sogou Denshi Publishing Ltd., Japan, 4th Edition, Jun. 10, 1989, pp. 74-83. | Watanabe, et al, "A Sensorless Detecting Strategy of Rotor Position and Speed on Permanent Magnet Synchronous Motor", The Journal of the Institute of Electric Engineers of Japan, vol 110-D, No. 11, 1990 pp. 1194-1200.	2	B06B1/02 | B60L11/18 | H02K16/00 | H02P1/54	1994	32	JP	FUJITA, KOUETSU | YANASE, TAKAO | KINOSHITA, SHIGENORI | MOTOYOSHI, OSAMU | ITO, YOSHIO	5	13	7	EP0084717A1 | EP0093615A1 | US3549965A | US3586938A | US4392099A | US4556809A | US5015938A | US5130617A | US5166582A	9	2
US5442268A	Torque oscillation compensation using torque emulator/observer feedback	A torque oscillation compensation system and torque estimator that uses torque emulator/observer feedback derived from an electric vehicle motor drive train. The present torque oscillation compensation system is adapted for use with an electric vehicle comprising a source of torque command signals and an electric motor that is controlled by a power switching circuit. The power switching circuit i…	1993	-	0	B60L15/20 | B60L11/18 | H02P7/00	1995	6	US	GOODARZI, GHOLAM D. | WEDEEN, ROBERT S.	2	2	1	US3965407A | US4412291A | US4726738A	3	3
US5539318A	Residual capacity meter for electric car battery	The voltage and current of a main battery used to drive a motor of an electric car is detected by a voltmeter and ammeter. The V-I characteristic is detected by a V-I characteristic computing means by reading the voltage and current when the battery current is equal to or greater than 0.75 C and is increasing (high load state). The relation between the two is stored, and from the actually measure…	1993	-	0	G01R31/36 | G01R31/00 | G01N27/416	1996	31	JP	SASAKI, TORAHIKO	1	7	1	JP1981028476A | JP1988157078A | JP1988208773A | JP1988261179A | JP1989229986A | JP1992156205A | US4377787A | US4558281A | US4849700A | US5166623A | US5281919A | US5404106A | US5451881A	13	14
US5359308A	Vehicle energy management system using superconducting magnetic energy storage	An energy management system for a hybrid internal combustion and electric vehicle provides a highly energy-efficient and yet highly agile hybrid vehicle. The vehicle includes an internal combustion engine, an electric motor/generator and at least one electric storage battery for storing and dispensing energy, all operating in conjunction with an energy storage system including a sensing and contr…	1993	"Will Superconducting Magnetic Energy Storage Be Used on Elect. Utility Systems?", William Hassenzohl, IEEE Trans. on Mag., vol. MAG-11, No. 2, Mar. 1975.	1	B60L15/20 | B60K6/00 | B60K6/04 | B60L11/00 | B60K6/28 | B60K6/387 | B60K6/48 | B60W10/02 | B60W10/08 | B60W10/26 | H01F1/00 | B60K1/00 | H02P1/00	1994	10	US	SUN, XIAOGUANG | COLYAR, MARK S.	2	18	1	GB2030389A | JP1989270705A | JP1992295201A | US3842287A | US3888325A | US4042056A | US4119862A | US4122512A | US4187436A | US4199037A | US4309620A | US4318449A | US4908553A | US4912443A | US4923025A | US5006672A | US5159261A | US5160911A | US5172784A	19	32
US5382858A	Driving motor for an electric car	An electric motor for an electric car, in which an outer ring of a ball bearing used in the non-work side of a rotating shaft is supported fixedly by a rear bracket so that the shaft is fixed in the axial direction move. A cylindrical roller bearing is used in the work side of the rotating shaft, so that the rotating shaft is secured to the inner periphery of the rear end of an output carrier of …	1993	-	0	F16H1/28 | H02K7/08 | H02K7/116 | H02K7/00 | H02K7/20 | H02K5/16	1995	5	JP	SUGIYAMA, TAKESHI	1	4	10	GB2109893A | GB2125928A | JP1992034860A | US4587861A | US5228845A | US5300848A	6	2
US5505251A	Cooling and air conditioning apparatus for an electric vehicle	An electric vehicle has a radiator for cooling the traction motor of the vehicle, arranged in an air circuit which also contains a blower for circulating air in the circuit, and air flow regulating valves. The apparatus disclosed includes an air conditioning apparatus which comprises an evaporator and an auxiliary electric heating radiator, both of which are controlled jointly by a control member…	1993	-	0	B60H1/02 | B60H1/03 | B60H1/00 | B60H1/32 | F25B29/00	1996	8	FR	SARBACH, JEAN-CHARLES	1	7	9	EP0504643A2 | EP0504653A1 | FR2373017A1 | US2703680A | US2780077A | US4072186A | US4450898A | US4459466A | US4566531A | US5280852A | US5299631A | WO1992016389A1	12	6
US5341077A	Method and device for limiting electrical current supplied to the motor of an electric vehicle	A current limiting device to limit the maximum allowable electric current to be supplied to a motor in driving an electric vehicle. The current limiting device includes (a) a first thermal switch to prevent the power switching element of the motor from being abnormally overheated, (b) a second thermal switch to prevent the motor from being abnormally overheated, and (c) a brake switch. The three …	1993	-	0	H02H7/08 | H02H7/085 | H02H7/04	1994	7	CN	CHEN, TSHAW-CHUANG | CHANG, HONG-SHI | YANG, HUAN-JEN | SHIEH, YAW-SHIH	4	5	1	US3673538A | US3868554A | US4075674A | US4291355A | US4626753A | US4901181A | US5189350A	7	0
US5344331A	Electrical connector system, especially for electric vehicles	An electrical connector system for transmitting electrical energy, and especially designed for use with electric vehicles. The electrical connector assembly includes a male electrical connector or plug with a first set of electrical contacts arranged along a common arc and a female electrical connector or receptacle with a second set of electrical contacts arranged along a common arc. Both the re…	1993	"Infrastructure-EV Charging Meter", Green Car Journal, Nov. 1992, p. 124.	1	B60L11/18 | B60R16/02 | H01R13/64 | H01R13/52 | H01R13/453 | H01R13/641 | H01R13/629 | H01R13/44 | H01R13/22 | H01R13/633 | H01R13/24	1994	32	US	HOFFMAN, ERNEST G. | ANTHONY, JOHN C.	2	22	7	DE1926582A1 | EP0049625A1 | US3270267A | US3950059A | US3952239A | US4158802A | US4203640A | US4217019A | US4431241A | US4624472A | US4718862A | US4843477A | US5104331A | US5174772A	16	5
US5356337A	Ventilating and traction motor cooling apparatus for an electric vehicle	An electric vehicle has a traction motor and apparatus comprising an air circuit for cooling the traction motor, for providing heat, where required, for the cabin of the vehicle, and for ventilating the cabin. The air circuit of the apparatus comprises a main branch containing a main ventilating and heating blower, together with a secondary branch which is branched from the first branch and which…	1993	-	0	B60H1/02 | B60H1/00 | B60H1/03 | B60K11/02 | B60K1/00 | B60H1/22 | B60K11/06 | B60K11/08 | B60H1/24	1994	5	FR	DAUVERGNE, JEAN	1	5	9	DE9202466U1 | EP0467751A1 | EP0497639A1 | EP0504653A1 | US4108376A | US4340112A | US4593852A | US4722265A | US5115727A | US5280852A	10	2
US5275012A	Climate control system for electric vehicle	A climate control system for an electric vehicle includes a programmed microcomputer for controlling the pre-conditioning of the vehicle prior to usage as well as heating, ventilating and air conditioning of the vehicle under normal operating conditions. The microcomputer responds to a plurality of vehicle operator inputs and sensor inputs and provides outputs to control the speed of the compress…	1993	"Air Conditioning Electric Vehicles with an Electronically Driven Variable Speed Scroll Type Compressor", by Susmu Ikeda, et al, SAE Paper 901738, Sep. 17-20, 1990. | "Climate Control for Electric Vehicles", by John Dieckmann, et al, SAE Paper No. 910250, Feb. 1991. | "Evaluation of an Electrically Driven Automotive Air Conditioning System Using a Scroll Hermetic Compressor with a Brushless DC Mo…	5	B60H1/00 | B60H1/32 | F25B41/00	1994	32	KR	DAGE, GARY A. | KELM, BRIAN R. | KLAPP, ANDREW J.	3	18	7	JP1981060718A | JP1983167223A | US4357988A | US4364237A | US4425676A | US4667480A | US4856286A | US4870833A | US4877081A | US4907416A | US5008803A	11	7
US5386704A	Apparatus for air conditioning an electric vehicle	An electric vehicle has an air conditioning system including an evaporator and a condenser arranged in a refrigerant fluid circuit. The evaporator and condenser are used respectively, in summer for cooling and in winter for heating, the air which is delivered into the cabin of the vehicle. For this purpose, the evaporator and condenser are disposed respectively in a first branch and a second bran…	1993	-	0	B60H1/00 | B60H1/22 | F25D17/00	1995	7	FR | US	BENEDICT, OLUSEGUN	1	6	8	DE2451221A1 | DE3207383A1 | JP1982178913A | US2222240A | US2751758A | US2755072A | US3226949A | US3355900A | US3805540A | US4307575A | US4570450A | US4616693A | US4667480A	13	3
US5421169A	Air conditioning apparatus, especially for an electric vehicle	The apparatus comprises a circuit of liquid-vapor refrigerant comprising an evaporator and a condenser, both of the fluid-liquid type, and a variable liquid circuit enabling liquid to be circulated, in a summer configuration, between the evaporator and an air conditioning radiator on the one hand and between the condenser and an outer radiator on the other hand, and in winter between the evaporat…	1993	-	0	B60H1/00 | B60H1/22 | F25B29/00 | B60H1/32 | F24F5/00 | F25B1/00	1995	7	FR	BENEDICT, OLUSEGUN O.	1	6	9	EP0431760A2 | EP0504653A1 | US2017579A | US2257975A | US2893218A | US3024008A | US3127928A | US3675411A | WO1992016389A1	9	1
US5408169A	Device for controlling an asynchronous motor	A control device for an asynchronous motor (2), notably intended for the drive system of an electric vehicle, comprises electric supply source (10) able to produce an AC supply voltage whose frequency (FAL) and amplitude (UAL) may be adjusted independently of one another. For a given frequency of the supply voltage, the amplitude of the voltage is able to vary between a minimum value and a maximu…	1993	IEEE Proceedings B. Electrical Power Applications; vol. 127, No. 2, Mar. 1980, Stevenage GB pp. 91-95.	1	B60L11/18 | H02P27/04 | B60L9/18 | H02P27/06 | H02P5/40	1995	13	CH	JEANNERET, RENE	1	10	16	EP0031117A2 | EP0214301A1 | EP0254310A2 | US4047083A | US4320331A | US4465961A | US4757248A | US4814683A	8	14
US5304430A	Acid-base concentration cell for electric power generation	An electric power system particularly adapted for use in powering the electric motor or motors used in the drive train of an electric vehicle. The power system includes a power cell which is a continuous flow concentration cell which utilizes the electrochemical reaction between an acid electrolyte and a base electrolyte to produce electrical energy. Both the acid and base electrolyte utilized in…	1993	-	0	H01M8/18 | H01M8/22 | H01M10/36 | H01M14/00 | H01M8/06	1994	12	US	LUDWIG, FRANK A.	1	29	3	US4738904A | US4810596A | US4865925A | US5208112A	4	3
US5563491A	Combined parking meter and electric-vehicle battery charger with remote status receiver	A combined parking meter/battery charger station includes a detachable remote receiver to inform the vehicle operator of charge-level status and other information. Upon sufficient payment or credit, the remote receiver is released so that it may be carried away from the charging station. The receiver includes a visual or audible indicator which may keep the operator apprised of charge status, tim…	1993	-	0	G07F15/00 | G07F7/00 | G07F17/00 | G07F17/24 | H01M10/46	1996	6	US	TSENG, LING-YUAN	1	7	1	US4052655A | US4184580A | US4383210A | US4496896A | US4532418A | US5029094A | US5266947A | US5297664A | US5311973A | US5327066A | US5351187A	11	6
US5432418A	Motor system for an electric type vehicle	The invention concerns a motor system of an electric type vehicle, comprising at least two asynchronous electric motors (M1, M2) supplied in parallel by a central electric supply. This central electric supply is controlled by a control device supplying thereto a first control signal (SCF) determining the value of the supply frequency (FAL) and a second control signal (SCA) determining the value o…	1993	-	0	B60L11/18 | B60L9/18 | B60L15/32 | B60L15/38 | H02P5/74 | H02P5/40	1995	17	CH	JEANNERET, RENE	1	16	26	DE3714404A1 | DE4011291A1 | EP0085394A1 | US3568022A | US3577050A | US3688171A | US3720863A | US3731169A | US3756335A | US4030006A | US4188569A | US4189667A | US4196377A | US4347467A | US4351405A | US4363999A | US4496888A | US5103923A | US5182508A | US5280223A	20	0
US5359269A	Torque oscillation compensation using torque transducer feedback	A torque oscillation compensation system and circuit that uses torque transducer feedback derived from an output shaft of an electric vehicle motor to compensate for electrical motor pulsations such as are experienced in an electric vehicle. A torque input source provides a torque input signal, that is coupled to a summing circuit. A controller is coupled to the summing circuit, and power switchi…	1993	-	0	B60L15/20 | B60L11/18 | G05D17/00 | G05D17/02 | H02P7/00	1994	6	US	WEDEEN, ROBERT S. | GOODARZI, GHOLAM D.	2	18	1	US4716347A | US4891764A | US4980623A | US5223775A	4	0
US5358317A	Fuzzy logic electric vehicle regenerative antiskid braking and traction control system	An regenerative antiskid braking and traction control system using fuzzy logic for an electric or hybrid vehicle having a regenerative braking system operatively connected to an electric traction motor, and a separate hydraulic braking system includes sensors for monitoring present vehicle parameters and a processor, responsive to the sensors, for calculating vehicle parameters defining the vehic…	1993	-	0	B60L7/00 | B60L7/24 | B60L7/10 | B60T13/10 | B60T13/58 | B60T13/00 | B60T13/74 | B60T8/48 | B60T8/175 | B60T8/00 | B60T8/174 | B60T8/17 | B60T8/58	1994	66	IN	CIKANEK, SUSAN R.	1	22	1	US4794538A | US4809175A | US4842342A | US4930084A | US4947332A | US4962969A | US5001640A | US5033002A | US5222568A	9	10
US5390508A	Apparatus for air conditioning a vehicle, in particular an electric vehicle	The device comprises two condenser/evaporator pairs, belonging to a single refrigerant circuit, which may be selectively brought into operation and disposed at appropriate points on an air circuit having a variable configuration, the first pair being brought into operation in summer so that the evaporator cools a flow of air to be returned into the passenger space, and the second pair being broug…	1993	-	0	B60H1/00 | B60H1/22 | F25B29/00 | B60H1/32 | F25B13/00	1995	6	FR	BENEDICT, OLUSEGUN O.	1	6	8	EP0356716A1 | EP0473286A2 | EP0484548A1 | JP1980082241A | JP1982178913A | US2806358A | US3719058A | US4991405A | US5211023A | WO1992016389A1	10	3
US5450324A	Electric vehicle regenerative antiskid braking and traction control system	An antiskid braking and traction control system for an electric or hybrid vehicle having a regenerative braking system operatively connected to an electric traction motor, and a separate hydraulic braking system includes one or more sensors for monitoring present vehicle parameters and a processor, responsive to the sensors, for calculating vehicle parameters defining the vehicle behavior not dir…	1993	-	0	B60L7/00 | B60L3/10 | B60L7/24 | B60T13/10 | B60T13/58 | B60T8/32 | B60T8/175 | B60T8/1763 | B60T8/17 | B60T8/00 | B60L7/10 | B60W10/08 | B60W10/18 | B60W30/18 | B60T8/58	1995	21	IN	CIKANEK, SUSAN R.	1	20	1	US4270806A | US4489382A | US4671576A | US4671577A | US4761741A | US4778223A | US4794538A | US4809175A | US4809183A | US4842342A | US4916619A | US4930084A | US4947332A | US4962969A | US5001640A | US5029090A | US5033002A | US5148883A | US5222568A | US5322352A	20	16
US5443926A	Thermoregulated battery of accumulators, especially for an electric vehicle	Enclosure for a battery of accumulators, including at least one wall. Provision is made to circulate a heat-transfer fluid in the vicinity of the wall. The structure for circulating the heat-transfer fluid includes, on the wall, an additional wall which extends substantially parallel to the wall of the enclosure and whose periphery is joined in a sealed manner to the wall of the enclosure, so tha…	1993	-	0	H01M10/42 | H01M10/50	1995	8	DE	HOLLAND, GUNTHER | JEREMIAS, GUNTER	2	13	12	DE2635427A1 | DE2645261A1 | DE9210384U1 | SU864390A1 | US1152247A | US2273244A | US3259523A | US3424622A | US3525386A | US3745048A | US3940285A | US4292381A | US746289A	13	6
US5280852A	Heating and cooling apparatus for an electric vehicle	A motor vehicle has an electric propulsion motor which is cooled in an air radiator by air forced through the latter by a blower. The blower and air radiator are arranged in an air circuit in series with each other. The air circuit is a closed loop which includes the cabin, so that all the air passing through the air radiator comes from the cabin and can be adjustably recycled back into the cabin…	1993	-	0	B60H1/06 | B60H1/04 | B60H1/02 | B60H1/00 | B60H1/03 | B60H1/08	1994	5	FR	DAUVERGNE, JEAN	1	6	8	BE348151A | CH424504A | DE1159293A | DE1159293B | DE504653A | US3469073A | US4459466A | US4572430A	8	2
US5315227A	Solar recharge station for electric vehicles	A solar recharge station is described having a contact area, a battery bank charge area and a solar panel array for maintaining the battery bank charged. The contact area includes electric contacts formed for engagement automatically by contacts on an electric powered vehicle as the vehicle enters the contact area. The battery bank is connected so that its energy is available for either rechargin…	1993	-	0	B60L11/18 | B60L8/00 | H02J7/35 | H02J7/00	1994	8	US	PIERSON, MARK V. | LIN, HOW T.	2	10	1	US3273038A | US3596018A | US3603860A | US3971454A | US4080221A | US4277737A | US4309644A | US4315163A | US4347472A | US5187423A	10	4
US5455458A	Phase change cooling of semiconductor power modules	Semiconductor wafer (22) and substrate (20) are enclosed in housing (12) on heat extracting base (14) . The space within the housing is filled with a phase change material (28) which absorbs heat at a transitional temperature below the critical temperature of the semiconductor wafer to absorb heat during peak loads. Wires (44) thermally couple the wafer (22) to the phase change material (28). Hea…	1993	-	0	H01L23/34 | H01L23/427 | F28D20/02 | H01L23/02 | H01L25/04 | H01L23/48 | H01L39/02	1995	5	US	QUON, WILLIAM | TANZER, HERBERT J.	2	17	1	US4323914A | US4335781A | US5185194A | US5243223A	4	6
US5330022A	Front wheel steering mechanism for electro mobile	An agile and highly stable auto-reversing front wheel steering mechanism. Its main components include a chassis, a steering shaft, a pair of front wheels, a connecting rod, front axle end beams, steering pitch axles, king pins, and transversal pulling rods. It uses the steering shaft to turn the steering pitch axles, which then turn the two wheels through the transversal pulling rod so that the t…	1993	-	0	B60G1/00 | B62D7/00 | B62D7/20 | B62D9/00	1994	12	CN	LIN, YU-SHU	1	5	2	US1223913A | US1284179A | US1766506A | US2169969A | US2589679A | US3051257A | US3695628A | US3833235A | US3848885A	9	0
US5361196A	Power converter for converting DC voltage into AC phase voltage having three levels of positive, zero and negative voltage	An apparatus for a three-level DC/AC converter, in which the width of output pulse having the same polarity as the fundamental wave of the converter output phase voltage is adjusted depending upon the DC component of a differential voltage between two DC voltages in a dipolar modulation system of the converter. Whereby, the imbalance of DC components between the two DC voltages is easily and effe…	1993	Balancing of DC Input Capacitor Voltages of an NPC Inverter (Material of the Society of Study), Japanese Association of Electronic Engineering Society for Studying of Semiconductor Power conversion, SPC-91-31, Jun. 1991, pp. 111-120. | Novel Approach to the Generation and Optimization of three level PWM Waveforms PESC. '88 Record, Apr. 1988 pp. 1255-1262.	2	B60L9/00 | B60L9/22 | H02P27/04 | H02M7/48 | H02P27/14 | H02M7/487 | H02M7/515	1994	22	JP	TANAMACHI, TOKUNOSUKE | NAKATA, KIYOSHI | NAKAMURA, KIYOSHI	3	18	12	US4386396A | US4953069A | US5060129A | US5155675A	4	8
US5382481A	Solid state electrochemical cell containing a proton-donating aromatic compound	An all solid state battery power source which operates efficiently at room temperature. The battery includes (1) a solid state protonic conductor electrolyte, (2) an anode active material based on an aromatic organic compound capable of producing protons and electrons in an anodic reaction during battery discharge, and (3) a solid cathode capable of reacting with protons. Anode and cathode active…	1993	-	0	H01M4/36 | H01M10/36 | H01M4/60 | H01M6/40 | H01M6/42 | H01M6/48 | H01M6/18 | H01G9/02 | H01G9/025 | H01M4/02	1995	7	IL	FLEISCHER, NILES A.	1	18	3	US4366216A | US4380575A | US4594297A | US4847174A	4	6
US5441820A	Electrically recharged battery employing a packed/spouted bed metal particle electrode	A secondary metal air cell, employing a spouted/packed metal particle bed and an air electrode. More specifically a zinc air cell well suited for use in electric vehicles which is capable of being either electrically or hydraulically recharged.	1993	-	0	H01M12/08 | H01M12/00 | H01M8/22 | H01M4/02 | H01M8/04	1995	7	US	SIU, STANLEY C. | EVANS, JAMES W. | SALAS-MORALES, JUAN	3	12	1	US4945011A | US5006424A | US5208526A	3	2
US5382854A	Electrical motor drive apparatus with planetary gearing	A motor drive apparatus for an electric vehicle has a case attached to a vehicle body; an output axle which rotates relative to the case; an electric motor having a magneto stator secured to an inside wall of the case and a rotor which faces the magneto stator with a predetermined clearance and rotates relative to the case; and a planetary gear unit provided inside of the rotor and consisting of …	1993	-	0	B60K7/00 | B60K17/04 | H02K7/116 | H02K9/19 | H02K51/00	1995	7	JP	KAWAMOTO, MUTSUMI | TANAKA, SATORU | YAMASHITA, MITSUGI	3	9	1	US1577304A | US2039513A | US3347333A | US3770074A | US3812928A | US3897843A | US4744564A | US5087229A | US5156579A | US5163528A	10	1
US5405719A	Prismatic sealed alkaline storage battery with nickel hydroxide electrode	A prismatic sealed alkaline storage battery with a nickel hydroxide electrode comprising a nickel substrate having a porosity of from 86 to 98% and containing as an active material from 10 to 20% by weight of cobalt based on the sum of nickel and cobalt; the alkaline storage battery using the same as a positive electrode and a mixed solution as an electrolyte comprising sodium hydroxide and potas…	1993	Chemical Abstracts, vol. 102, No. 12, 1985 (Month unavailable) Abstract No. 98401d.	1	H01M4/24 | H01M10/34 | H01M4/52 | H01M4/32	1995	16	JP	SONODA, TERUO | YASUDA, HIDEO	2	12	6	EP0432342A1 | JP1987064062A | JP1988124373A | US4016091A | US4251603A | US4935318A | US4957543A | US5244758A	8	9
US5299631A	Heating and ventilating apparatus for the cabin of a motor vehicle having a low heat loss motor	A motor vehicle, for example an electric vehicle, of the kind having a propulsion motor with a low heat loss, i.e. which emits heat at a relatively low rate, has a heating and ventilating apparatus for its cabin. The heating and ventilating apparatus comprises: first heating and ventilating means including a first blower feeding air into a first duct through a first heating radiator, through whic…	1993	-	0	B60H1/02 | B60H1/00 | B60H1/03 | B60H1/08 | F25B29/00	1994	7	FR	DAUVERGNE, JEAN	1	11	8	DE2451221A1 | EP0214605A2 | EP0214605B1 | FR2214605A1 | US1737040A | US2376659A | US3867979A | US4232211A | US4815658A	9	1
US5350312A	Feeder connector	The feeder connector consists of feeding-side and receiving-side connectors. The feeding-side connector includes a casing consisting of split-type cases fastened to each other, a connector body slidably installed in a front half section of the casing, and a handle movably mounted in a rear half section of the casing such that it advances through rotation of a lever to push the connector body agai…	1993	-	0	H01R13/707 | H01R13/70 | H01R13/639 | H01R13/629 | H01R13/627 | H01R13/717 | H01R13/66 | H01R13/62	1994	16	JP	KUNO, HIROMICHI | SEKIMORI, TOSHIYUKI | INABA, SHIGEMITSU | HASEGAWA, TOSHIAKI	4	12	8	JP1985024539A | JP1986049988A | US4509807A | US4722697A | US4952160A	5	26
US5467262A	Electric power converting apparatus	PCT No. PCT/JP93/00749 Sec. 371 Date Feb. 3, 1994 Sec. 102(e) Date Feb. 3, 1994 PCT Filed Jun. 3, 1993 PCT Pub. No. WO93/24989 PCT Pub. Date Dec. 9, 1993.An electric power converting apparatus equipped with a 3-level PWM control in which the output voltage can be continuously and smoothly controlled from zero to a maximum voltage. The electric power converting apparatus includes a multi-pulse gen…	1993	"A Novel Approach to the Generation and Optimization of Three-Level PWM Wave Forms", B. Velaerts, et al, PESC '88 Record, Apr. 1988, pp. 1255-1262. | "New Developments of 3-Level PWM Strategies", EPE'89 Record, 1989, pp. 411-416. | "PWM Systems In Power Converters: An Extension of the Subharmonic Method", IEEE Trans. on Industrial Electronics and Control Instrumentation, vol. IECI-28, No. 4, Nov.…	10	B60L9/00 | B60L9/22 | H02M7/48 | H02M7/483 | H02M7/487 | H02M7/537 | H02P27/08 | H02M7/5387	1995	35	JP	NAKATA, KIYOSHI | TANAMACHI, TOKUNOSUKE | NAKAMURA, KIYOSHI | TERUNUMA, MUTSUHIRO | SUZUKI, MASATO | TSUTSUI, YOSHIO | TOYOTA, EIICHI | YASUDA, KOUJI	8	21	16	DE3105094A1 | EP0336019A1 | JP1976047848A | JP1981074088A | US4270163A | US4443841A | US4635177A | US4723201A | US4855893A | US5060129A | US5155675A | US5321599A | US5361196A | US5375050A	14	5
US5542511A	Apparatus for suspending at least one current-carrying contact wire for current collectors of overhead line buses or trams	An apparatus for suspending at least one current-carrying contact wire for current collectors of overhead line buses or trams comprises a connecting element is fixed to a support cable. The connecting element is formed from an insulating plastic material, preferably a glass fiber-reinforced polyamide, and forms a unitary shaped body having a receiving member for a support element which is adjusta…	1993	-	0	B60M1/00 | B60M1/225 | B60M1/20 | H02G7/08	1996	16	CH	STEINER, DANIEL | BRASSEL, WILLY | HAGMANN, KARL	3	22	16	CH186137A | CH195513A | CH207177A | CH229346A | DE614261C | GB835227A | JP1986218443A | NL81079C | US1735131A | US4658100A	16	0
US5371412A	Control method and apparatus of engine for driving generator	A control method and apparatus of an engine for driving a generator. When a weight W of a charcoal canister is greater than a predetermined value W1 'and a vehicle runs, the engine is actuated. As the result of the actuation of the engine, when a gasoline vapor within a fuel tank is purged and the weight W of the charcoal canister is lower than a second predetermined value W2, a vacuum switching …	1993	-	0	B60L11/02 | B60K6/00 | B60K6/04 | B60K15/03 | B60K28/00 | B60K15/035 | B60K28/04 | F02D41/00 | F02D29/06 | F02M25/08 | F02B1/00 | F02B1/04 | B60K6/20 | B60K6/46 | B60L50/10 | B60W10/06 | B60W20/00 | F02D17/00 | F02D29/02 | F02D41/02 | F02D41/04 | F02D45/00 | F02M37/00 | B60K13/00 | E02D29/06	1994	18	JP	IWASHITA, YOSHIHIRO | KUBOTA, HIROHUMI | KATSUMATA, SHOUJI | KOTANI, TAKESHI	4	18	3	US3728846A | US3874471A | US4021677A | US4658796A | US4658797A | US4727955A | US5033574A | US5060620A	8	8
US5345154A	Electric continuously variable transmission and controls for operation of a heat engine in a closed-loop power-control mode	A heat engine operates an alternator that supplies electrical power to an electric continuously variable transmission for driving at least one ac motor through a differential to multiple wheels or to multiple independent ac wheel motors in an automobile, bus or truck. A heat engine control operates in a closed-loop power mode and decouples heat engine speed from motor speed, allowing the heat eng…	1993	Hybrid Vehicle Program Final Report, Contract No. 955190, General Electric Corporate Research and Development, Nov. 30, 1983, SRD-83-031. . | R. D. King et al., "High-Performance ETX-11 70-hp Permanent Magnet Motor Electric Drive System", Electric Vehicle Assoc. of Canada, Toronto, Ontario, Canada, Nov. 13-16, 1988.. | Technical Note: New Engine for Saab 900, International Journal of Vehicle Desi…	3	B60L11/16 | B60L11/12 | B60L11/02 | B60L11/18 | B60L11/00 | B60K6/46 | B60L50/15 | B60L50/30 | B60W10/06 | H02P7/67	1994	12	US	KING, ROBERT D.	1	27	1	US3745441A | US4187436A | US4495451A | US4631455A | US5166593A	5	14
US5678760A	Cooling system of electric automobile and electric motor used therefor	A cooling system for an electric automobile is characterized in that a heat source is forcibly cooled with a coolant of non-freeze solution, forcibly recirculated through a pipe.	1993	Thompson, Francis T. "Advanced Electronic Control Systems for Electric Vehicles" Proceedings of International Conference on Automotive Electronics and Electric Vehicles Dearborn Michigan (20-22 Sep. 1976) pp. 1-9.	1	B60K11/02 | H02K9/19 | H01M10/42 | H01M10/50 | B60K6/02	1997	17	JP	MUSO, MASANORI | ODA, KEIJI | KOIZUMI, OSAMU | HAMANO, HIROSHI	4	3	2	DE3601089A1 | DE3738412A1 | DE9001590U1 | DE9202466U1 | EP0484548A1 | JP1972031317B | JP1973060207A | JP1982182525A | JP1989131256A | US3110633A | US3309234A | US4331209A | US4864974A | US4980588A | US5036803A | US5058660A | US5280852A | US5291960A | US5531285A | WO1992012022A1 | WO1992016389A1 | WO1993002884A1	23	11
US5588498A	Electric hybrid vehicle	An electric hybrid vehicle has an engine for driving a generator to supply electric power to a vehicle driving motor. The engine with a catalytic converter is operated when a charged condition of a battery for mainly supplying electric power to the motor is low. The engine is controlled to suppress the amount of intake air by controlling an air control valve for a predetermined time after startin…	1993	-	0	B60L11/12 | B60K6/04 | B60K6/00 | B60L11/02 | B60K6/20 | B60K6/46 | B60L50/15 | B60W10/06 | B60W10/08 | B60W10/26 | B60W20/00 | F02D29/02 | B60K6/02	1996	21	JP	KITADA, SHINICHIRO	1	15	3	DE2306337A1 | JP1984032648A | JP1988113172A | JP1991143201A | US3960130A | US4407132A | US4523561A | US4711744A | US4886035A | US5002020A | US5010863A | US5212431A | US5323868A | US5327991A | US5346031A | US5371412A	16	19
US5301515A	Air conditioning apparatus for automobile	An air conditioning apparatus suitable for an electric car without a hot water source, while preventing the windshield from fogging up when switching from a cooling or dehumidifying operation to a heating operation. Upon the commencement of a heating operation following the end of a preceding cooling or dehumidifying operation lasting for a period longer than a predetermined value, a switching da…	1993	-	0	B60H3/00 | B60H1/00 | B60H3/02 | B60H1/22	1994	24	JP	IRITANI, KUNIO | ISAJI, AKIRA | SUZUKI, NOBUNAO	3	17	3	JP1989239353A | US4391320A | US4519443A | US4996849A	4	3
US5654621A	Method and arrangement for automatic contactless charging	PCT No. PCT/EP93/02976 Sec. 371 Date Aug. 16, 1995 Sec. 102(e) Date Aug. 16, 1995 PCT Filed Oct. 27, 1993 PCT Pub. No. WO94/10004 PCT Pub. Date May 11, 1994In a process for contactless energy transmission in charging the battery of a vehicle, in particular an electric car, by means of an inductive transmitter having a primary element (1) and a secondary element (2) which is attached to the vehicl…	1993	"Hands Free Electric Vehicle Charging", Jun., 1992, No. 338, Emsworth, Great Britain, p. 517.	1	H01F38/14 | H02J7/02 | B60R16/02 | H02J7/00 | B60L11/18 | B60R16/03 | H01M10/44	1997	11	DE	SEELIG, ANTON	1	24	9	US4347472A | US4507044A | US4656412A | US4800328A | US5157319A | US5341083A	6	10
US5583418A	Battery charging station for electric vehicles and electric vehicle usable therewith	An electric vehicle includes a wet type secondary battery wherein a battery housing is provided with electrode plates being operatively positioned within the battery housing. Connector terminals are operatively connected to respective electrode plates. The electrode plates are disposed in a horizontal plane when the battery housing is mounted relative to electric vehicle. A step floor is provided…	1994	-	0	B60K1/04 | B60L11/18 | H01M10/42 | H02J7/00 | H01M2/02 | H01M10/50 | H01M2/14 | H01M10/04 | H01M2/10 | B60S5/00 | B60S5/02 | H01M10/44 | H01M10/48 | H02J7/04	1996	65	JP	HONDA, SATOSHI | TAMAKI, KENJI | MOTODATE, SHOJI | NAKAZAWA, YOSHIHIRO | SUGIOKA, KOUICHI | MITA, YOSHINORI | OGAWA, MASAO	7	11	7	US3773131A | US4216839A | US4309644A | US4347472A | US4406342A | US4498440A | US4522898A | US4532418A | US4709202A | US4800328A | US4885523A | US4897322A | US5015545A | US5049802A | US5082075A | US5157319A | US5202617A	17	3
US5431264A	Electric vehicle having body-wound inductive coil and EMR shielding	An electric vehicle having a non-metallic body portion and equipped with an inductive charging coil for charging the vehicle's battery while the electric vehicle is moving includes a magnetic flux barrier attached to the non-metallic body portion and encompassing a passenger compartment of the electric vehicle for resisting penetration of magnetic flux into the passenger compartment. The inductiv…	1994	-	0	B60L11/18 | H02J7/02 | H01M10/44 | H01M10/42 | B60L9/16 | H05K9/00	1995	8	CN | US	TSENG, LING-YUAN | TSENG, DAVID	2	6	3	JP1977016725A | JP1977016726A | US4331225A | US5213046A | US5253591A	5	1
US5573090A	Raodway-powered electric vehicle system having onboard power metering and communication channel features	A roadway-powered electric vehicle (RPEV) system includes: (1) an all-electric vehicle; and (2) a roadway network over which the vehicle travels. The all-electric vehicle has one or more onboard energy storage elements or devices that can be rapidly charged or energized with energy obtained from an electrical current, such as a network of electromechanical batteries. The electric vehicle further …	1994	Ashley, "Flywheels Put a New Spin on Electric Vehicles", Mechanical Engineering, pp. 44-51 (Oct. 1993). | Behrin, et al., "Energy Storage Systems for Automobile Propulsion: 1978 Study", Lawrence Livermore Laboratory, 2. Detailed Report, UCRL-52553, vol. 2, pp. 1-19 through 1-38 (Dec. 15, 1978). | Brobeck, "Design Study for a Flywheel-Electric Car", Conference Record of 28th IEEE Vehicular Technol…	7	B60L11/00 | B60L5/00 | B60L11/16 | B60L50/30 | B60L9/02	1996	33	US	ROSS, HOWARD R.	1	18	4	DE2161266A1 | DE2740438A1 | DE4115568A1 | EP0253345A2 | EP0289868A2 | FR2387138A1 | GB2020451A | GB2191620A | JP1992124800A | JP1992271201A | JP1993066903A | JP1994006903A | US2589453A | US3673379A | US3914562A | US3938018A | US4007817A | US4031449A | US4158802A | US4218624A | US4218889A | US4236594A | US4254843A | US4331225A | US4347472A | US4350287A | US4484083A | US4495836A | US4583505A | US45…	46	6
US5596261A	Charge-status display system for an electric vehicle	A charge-status display system which is suitable for use with an electric vehicle. In the charge-status display system, a plurality of detecting means detect the conditions of charging of the electric vehicle, and a determining means determines the results of that detection by the plurality of detecting means. A wireless transmitting means transmits the results of the detection and the results of…	1994	-	0	G01R31/36 | H02J7/00 | G01R31/00 | B60L11/18 | H02J7/02 | H04Q9/00 | G01N27/416 | G08B21/00	1997	34	JP	SUYAMA, KOUICHI	1	18	3	JP1988191801A | US3090871A | US3740636A | US3940679A | US4217645A | US4236594A | US4250976A | US4289836A | US4671111A | US4673921A | US4820966A | US4890108A | US5008647A | US5111127A | US5206097A | US5254996A | US5352982A	17	14
US5614808A	Electric vehicle charging connector, connector assembly and electric vehicle charging system	An electric vehicle charging connector used for charging a power battery of an electric vehicle includes connector holder and a display section mounted in an upper portion of the connector holder. The display section includes red and green light-emitting diodes and a seven-segment two-digit numeric display including light-emitting diodes. The red light-emitting diode is turned on while the power …	1994	-	0	H02J7/00 | H01M10/46 | H01R9/00 | H01R13/66	1997	11	JP	KONOYA, HISASHI | KUKI, HEIJI	2	14	3	JP1992334908A | US3904947A | US4052655A | US4193655A | US4560937A | US4629272A | US5119011A | US5138351A | US5229704A | US5230637A | US5237257A | US5283513A | US5346406A | US5350312A | US5424722A	15	3
US5534364A	Battery box device for electric vehicle	A battery box device for use on an electric vehicle includes a drive power supply having a plurality of storage batteries for supplying the electric energy to drive the electric vehicle, a circuit breaker device having a controller for producing a power supply control signal based on conditions of the electric vehicle, and a circuit breaker for turning off the drive power supply in response to th…	1994	-	0	H01M2/34 | H01M2/20 | H01M2/10 | B60K1/04 | B60L11/18 | B60K1/00	1996	16	JP	WATANABE, SATOSHI | NAKAYAMA, HITOSHI	2	37	3	JP1982004063A | US4500820A | US5389824A | US5392873A	4	5
US5612606A	Battery exchange system for electric vehicles	An integrated electric vehicle service station system for managing the exchange of heavy and bulky battery assemblies in electric vehicles. The battery exchange system includes a battery platform for supporting an assembly of batteries for the vehicle, a vehicle platform support structure within an electric vehicle for receiving and supporting the battery platform, and a mechanized vehicle servic…	1994	-	0	H01M2/10 | B60K1/04 | H01M10/46	1997	19	US	GUIMARIN, DAVID C. | JANIK, WAYNE M.	2	4	1	GB2108443A | JP1988228902A | US3782750A | US3799063A | US3834563A | US3876086A | US3983952A | US4102273A | US4216839A | US4334819A | US4450400A | US4983903A | US5091687A | US5275525A | US5305513A	15	5
US5510658A	Circuit breaker device for electric vehicle	A circuit breaker device for use on an electric vehicle has a high-voltage drive power supply for supplying electric energy to a load to drive the electric vehicle, a circuit breaker for cutting off the electric energy supplied from the drive power supply to the load, a sensor assembly for detecting conditions of the electric vehicle, and a controller for controlling operation of the circuit brea…	1994	-	0	B60L3/00 | H01H83/00 | H01H83/20 | H02H1/00 | H02H1/06 | B60L3/04 | H02H7/00 | H02H3/087 | H02H3/10	1996	16	JP	NAKAYAMA, HITOSHI	1	18	3	US3581179A | US3818272A | US4138706A | US4214289A | US4663537A | US4933799A | US5001623A | US5191500A	8	3
US5529114A	Electric vehicle coolant pump assembly	A coolant pump assembly for an electric vehicle includes a positive displacement pump having an inlet port, an outlet port, and a rotor, a variable-speed ac motor having a rotatable shaft mated with the rotor of the pump for rotating the rotor of the pump to circulate coolant through the inlet and outlet ports of the pump, and a motor control unit, communicating with a DC power source of the elec…	1994	-	0	F01P7/16 | F01P7/14 | H02K11/04 | F01P3/00 | F01P5/00 | F01P5/12 | H02K7/14 | F28D15/00	1996	9	US	HALL, WILLIAM B. | SCHANTZ, JR., DAVID L. | JONES, MARSHALL G.	3	11	1	JP1980119518A | US5052472A | US5103897A | US5117898A | US5348076A | US5375650A	6	5
US5627448A	Electric vehicle charging connector assembly	An electrical connector assembly used for charging an electric vehicle includes a power source side connector and a vehicle side connector. The power source side connector is detachably connected to the vehicle side connector mounted on the body of an electric vehicle. A locking device disposed in the power source side connector is turned to a locking state with an ignition key of the electric ve…	1994	-	0	H01R13/639 | H01M10/46 | H01R13/44	1997	17	JP	OKADA, HAJIME | YAMADA, SINICHI | SAIJO, EIJI	3	9	6	DE4213159A1 | JP1992124774A | JP1992334908A | US4066315A | US4080029A | US4183605A | US4305180A | US4553000A | US4895530A | US5190466A | US5252078A	11	5
US5461531A	Controller apparatus for electric vehicle	A controller apparatus for an electric vehicle includes a power supply, a power converting section for converting power supplied from the power supply, a motor which receives an output from the power converting section to drive the electric vehicle; an accelerator opening detector for detecting an accelerator opening; a controller section for controlling said power converting section in response …	1994	-	0	B60L3/00 | H02H7/08 | H02P21/00 | H02P21/22 | H02P21/36 | H02P23/07 | H02P23/16 | H02P27/06 | H02P29/00 | H02P29/02 | H02H3/12	1995	17	JP	TUCHIYA, EIJI | WATAYA, SEIJI | INOUE, MASAHIRO	3	10	3	US3912978A | US4680512A | US5293076A | US5306900A	4	3
US5596258A	Apparatus and method for charging an electric vehicle battery	In a charging apparatus and method for charging a battery of a battery driven electric vehicle, when a communication abnormality between a charger side of a charging station and the battery side of the electric vehicle is determined to occur, a power supply of the charger starts the charge to the battery in a special charge pattern (protocol) of mode in the occurrence of the communication abnorma…	1994	-	0	H01M10/42 | H02J7/00 | H01M10/44 | H02J7/02 | B60L3/00 | B60L11/18 | H04Q9/00 | H01M10/46	1997	21	JP	KIMURA, TAKASHI | TAKENOUCHI, SHINICHI	2	21	2	US5202617A | US5341083A | US5349535A | US5462439A	4	3
US5521443A	Battery residual capacity display and operating device for an electric vehicle	A portable display device is capable of monitoring the residual capacity of a traveling battery from the outside of an electric vehicle, and conducting operations such as locking and unlocking of a door from outside of the vehicle and controlling the operation of the air conditioner through wireless means. This portable display device is inserted into an insertion section provided in an instrumen…	1994	-	0	B60R25/02 | B60R25/04 | B60R25/10 | H02J7/00 | E05B49/00 | B60L3/00 | B60R25/00	1996	13	JP	IMURA, YOSHIKAZU | SUYAMA, KOUICHI | OHNO, ATSUO | TAKAHIRA, YOSHIKAZU	4	13	3	JP1988019181A | JP1992014366A | US3090871A | US3940679A | US4217645A | US4236594A | US4250976A | US4671111A | US4673921A | US4820966A | US4890108A | US5008647A | US5206097A | US5254996A | US5352982A	15	16
US5561359A	Discharge path for a battery compartment of an electric vehicle	Concentration of hydrogen gas generated during a process of electrically recharging a battery of an electric vehicle is maintained by discharging the hydrogen gas during the process. An electric fan is installed inside a control unit box for accommodating a motor, an electric recharger and a control apparatus. The electric fan communicates ambient air to a motor through ducts. The air is further …	1994	Patent Abstracts of Japan, vol. 9, No. 234 (E-344) (1957), Sep. 20, 1985 & Japan 60-89063 (Nissan Jidosha K.K.), May 18, 1985.	1	B60K1/04 | H01M10/50 | H02J7/00 | H01M10/42 | H01M2/10 | H01M2/12 | B60K1/00 | B60L11/18 | B62M7/02 | H01M10/60 | H01M10/615 | H01M10/625 | H01M10/647 | H01M10/6563 | H01M10/667 | H01M10/46 | B60R11/00 | B60R16/04	1996	15	JP	MATSUURA, MASAAKI | KUROKI, MASAHIKO	2	23	8	DE3316512A1 | DE4018347A1 | FR2323544A1 | FR2688174A1 | JP1985089063A | US4135593A | US4267895A | US5320190A	8	1
US5561362A	Remaining capacity meter and detection method for electric vehicle battery	A remaining capacity meter is provided for an electric vehicle battery. This meter is suited for use in the detection of a remaining capacity of the electric vehicle battery. The meter includes a full charge detection device for detecting whether the battery has been brought into a fully-charged state, a remaining capacity setting device for setting, as a full-charge-time capacity, the remaining …	1994	-	0	G01R31/36 | G01R31/00 | B60L3/00 | H02J7/00 | H02J7/04 | H02J7/16	1996	17	JP	KAWAMURA, NOBUYUKI | KUMAGAI, NAOTAKE | OWADA, TOMIJI | KOGA, HISAMITSU | KATO, MASAAKI | FURUKAWA, NOBUYA	6	11	2	JP1984084656A | JP1986102976A | JP1991033121A | JP1991333121 | US4390841A | US5107191A	7	7
US5563479A	Power supply apparatus for electric vehicle	A power supply apparatus for an electric vehicle, which is adapted to restrain battery discharge due to current pulsations of a load. The apparatus has a battery, a coil and a capacitor connected to the battery via the coil to supply power. The apparatus controls the burden ratio of discharge current between the battery and the capacitor in accordance with various operation modes of the electric …	1994	-	0	B60L11/18 | H02M3/158 | H02M3/04 | H02P1/00	1996	35	JP	SUZUKI, SHIGEMITSU	1	14	1	JP1992340301A | JP1993030608A | US3699419A | US4025836A | US4025860A | US4124812A | US4211965A | US4258304A | US4288728A | US4673851A	11	21
US5631821A	Cooling system for electric vehicle inverter system	A cooling system is provided for an electric vehicle inverter system having an inverter for converting electric power from a battery into alternating current and for supplying the current to a driving motor for driving the vehicle. The cooling system employs a heat sink having an internal coolant flow passage for conducting a liquid coolant which is forced to recirculate. The heat sink is vertica…	1994	-	0	H05K7/20 | H02M7/48	1997	9	JP	MUSO, MASANORI	1	11	2	US4039921A | US5164893A | US5497289A | US5508908A	4	10
US5490790A	Electric vehicle charging connector assembly	An electric vehicle charging connector assembly used for charging a power battery of an electric vehicle is disclosed. The connector assembly includes a vehicle side connector body (110) mounted on a body of the electric vehicle, vehicle side power terminals enclosed in the vehicle side connector body, an external connector body (120) configured to be mated with and unmated from the vehicle side …	1994	-	0	H01R13/635 | H01R13/633 | H01R13/623 | H01R13/453 | H01R13/44 | H01R13/62 | H01M10/46 | H01R13/639 | H01R13/64 | H01R13/625	1996	10	JP	OKADA, HAJIME	1	4	8	FR503459A | JP1992124774A | JP1992334908A | US3711815A | US4140358A | US4445743A	6	2
US5669470A	Roadway-powered electric vehicle system	A roadway-powered electric vehicle system includes: (1) an all-electric vehicle; and (2) a roadway network over which the vehicle travels. The all-electric vehicle has one or more onboard energy storage elements or devices that can be rapidly charged or energized with energy obtained from an electrical current, such as a network of electromechanical batteries. The electric vehicle further include…	1994	Ashley, "Flywheels Put a New Spin on Electric Vehicles", Mechanical Engineering, pp. 44-51 (Oct. 1993). | Behrin, et al., "Energy Storage Systems for Automobile Propulsion: 1978 Study", Lawrence Livermore Laboratory, 2. Detailed Report, UCRL-52553, vol. 2, pp. 1-19 through 1-38 (Dec. 15, 1978). | Dave Dooling, Contributing Editor, "Technology 1993, Transportation", IEEE Spectrum, pp. 68-71 (Jan. …	6	B60L11/00 | B60L5/00 | B60L11/16 | B60L50/30 | B60L9/00	1997	25	US	ROSS, HOWARD R.	1	26	3	DE2161266A1 | DE2740438A1 | DE4115568A1 | EP0253345A2 | EP0289868A2 | FR2387138A1 | GB2020451A | GB2191620A | JP1992124800A | JP1992271201A | JP1993066903A | JP1994006903A | US2589453A | US3673379A | US3914562A | US3938018A | US4007817A | US4031449A | US4158802A | US4218624A | US4218889A | US4236594A | US4254843A | US4331225A | US4347472A | US4350287A | US4484083A | US4495836A | US4583505A | US45…	46	11
US5457363A	Driving-force regulating apparatus for electric vehicle	A driving-force regulating apparatus for an electric vehicle, including a first device which regulates, when the accelerator is operated, an output torque of the electric motor to a running torque corresponding to (A1) an operation amount of the accelerator and (A2) a rotation speed of the motor; a second device which regulates, when the vehicle satisfies a predetermined condition, the output tor…	1994	-	0	B60L15/20 | H02K7/116 | H02P7/00	1995	59	JP	YOSHII, KINYA | KOIDE, TAKEHARU | ICHIOKA, EIJI | TANAKA, KOICHI | KURAMOCHI, KOJIRO	5	26	1	JP1978060018A | JP1986200054A | JP1989099410A | JP1989199410A | JP1990065604A | JP1990265604A | JP1991253202A | JP1992080959A | US4529919A | US4556830A | US4688530A | US4879925A | US4969545A | US5057760A | US5067372A | US5119694A | US5376869A	18	4
US5476151A	Structure for arranging auxiliary components of an electric vehicle	A structure for arranging an auxiliary component of an electric vehicle has an auxiliary-component moving device for moving an auxiliary component disposed in a front body such that an overall length of the auxiliary component becomes less than an original overall length of the auxiliary components in a case where the front body is compressed and deformed. It is possible to reduce the amount of a…	1994	-	0	B60K1/04 | B60K1/00 | B62D21/15 | B60R16/04 | B60L15/00 | F02B67/04 | B60K28/10	1995	28	JP	TSUCHIDA, TAKUJI | HARADA, JUNICHI | ETO, TOYOHIKO | HASEGAWA, KATSUHISA | SUZUKI, TOMOO | FUSE, TADAHIKO | KUNIKITA, KEIJI	7	25	3	DE2152136A1 | EP0559176A1 | EP0559176B1 | JP1982139431A | JP1983063520A | US1911401A | US3347501A | US5372216A	8	2
US5549172A	Electric vehicle drive system and drive method	The object of the present invention is to provide an electric drive system which ensures effective generation of torque from the start to the maximum speed, and extended cruising distance and upgraded running performances. The drive system according to the present invention is characterized in that, in a electric vehicle to be driven by the wheels which are driven by the rotary output of two or m…	1994	Japan Abstract No. JP 4183206, vol. 16, No. 498 (M 1325), Oct. 15, 1992.	1	B60L15/20 | B60L11/18 | B60K1/02	1996	27	JP	MUTOH, NOBUYOSHI | MASAKI, RYOSO | MIYAZAKI, TAIZOU | TAJIMA, FUMIO | OHMAE, TSUTOMU	5	24	6	EP0496059A1 | EP0577980A1 | GB2235836A | JP1978016815A | JP1985035905A | JP1990133005A | US4010407A | US4099589A | US5099186A | US5148883A	10	7
US5469004A	Electric vehicle solenoid motor	An electric vehicle solenoid motor comprising a crankshaft disposed in a housing, at least one solenoid having a core operatively contacting the crankshaft; a power distribution control assembly disposed adjacent the crankshaft at the location of the protrusion; an electrical power source operatively connected to the solenoid so as to pass electric power through the power distribution control ass…	1994	-	0	H02K7/065 | H02K7/06 | H02K33/00 | H02K33/10	1995	13	US	JACHIM, FRANK M.	1	20	2	DE59312A | US1131614A | US1436245A | US1607002A | US1886040A | US1912441A | US4012675A | US4019103A | US4020370A | US4214178A | US4260938A | US4317058A | US4510420A | US4684834A | US4749893A | US5187464A | US5219034A	17	0
US5487437A	Coupled differential turning control system for electric vehicle traction motors	A turning control system for an electric vehicle includes a differential filter which receives a signal indicative of a desired vehicle steer angle and generates a pair of signals representative of proportional speed and direction at a left and a right drive wheel of the vehicle. Speed limit factors generated by an angular speed limit filter and an operator set throttle control are applied to the…	1994	-	0	B62D11/04 | B62D11/02	1996	11	US	AVITAN, ISAAC	1	21	1	US3481417A | US3720863A | US3870935A | US4128137A | US4449598A | US4511825A | US4520299A | US4634941A | US4697661A | US4926952A | US5022476A | US5044043A | US5058016A | US644853A | USRE34057E1	15	6
US5504655A	Electric vehicle power distribution module	An electric vehicle power distribution module including a chassis containing electric power distribution components. A battery connector is disposed on the chassis for electrically connecting the power distribution components to a battery. A safety cover is secured to the chassis and includes an aperature in a side wall for receiving an electric cable from the battery to be selectively engaged wi…	1994	-	0	B60L3/00 | H02M7/00 | B60K1/04 | H05K7/20	1996	14	US	UNDERWOOD, THOMAS C. | DEOMS, JAMES H. | ZARANSKI, TODD M. | SMITH, BRIAN H.	4	18	1	US3141713A | US3147056A | US3857044A | US4557225A | US4599680A | US4818237A	6	3
US5647450A	Cooling system included in a battery charger for an electric vehicle	A battery charger for an electric vehicle having a built-in heatsink provided with an air passage, and a built-in battery charger cooling fan for producing an air current through the air passage of the heatsink to cool the heatsink. The heatsink need not be provided with fins and hence the battery charger can be formed in a comparatively small size.	1994	P Series Switching Regulator P150, ELCO, pp. 1-10. | PAK-A/AM Series Regulated DC Power Supply, Kikusui, No. 92052KP31. | Power Gorilla, COSEL, pp. 12 18.	3	H02J7/00 | B60R16/02 | B60K1/04 | B60R16/033 | B62J9/00 | B60K11/06 | B62M7/00	1997	22	JP	OGAWA, MASAO | SAKO, HIROYUKI | KAWAGUCHI, KENJI | TORIYAMA, MASAYUKI	4	21	12	EP0467151A1 | EP0469995A1 | JP1991167033A | JP1993083863A | JP1993116665A | US3790860A | US4703825A | US5222572A | US5244036A | US5476138A	11	12
US5483805A	Control apparatus for an air conditioning system for an electric vehicle	In order to provide a control apparatus for an air conditioning system for an electric vehicle which achieves smooth switching of operating modes, a decision is made as to whether or not the operating mode set by a means for air conditioning mode setting has been maintained for a specific length of time and also, a decision is made by a means for compressor rotation rate decision making as to whe…	1994	-	0	B60H1/00 | B60H1/32 | B60H1/22 | B60L1/00 | F25B13/00 | G05D23/32 | F25D29/00	1996	12	JP	FUJII, KAZUO | TAKAHASHI, ISAO | HARA, JUNICHIRO | MATSUOKA, TAKAYOSHI	4	15	2	US5299431A | US5341868A	2	4
US5483807A	Device for air-conditioning the passenger compartment and for cooling the drive system of electric vehicles	A device for air-conditioning the passenger compartment and for cooling the drive system of electric vehicles includes an air-guide duct connected on the inlet and outlet sides to the passenger compartment and having heat exchangers disposed one behind the other therein in the air-flow direction. One of the heat exchangers, which, together with a circulating pump and a cold store, is incorporated…	1994	-	0	B60H1/02 | B60H1/00 | B60H1/03 | F01P11/20 | F01P11/14 | B60H1/32	1996	6	DE	ABERSFELDER, GUENTER | GRANTZ, HELMUT | ODEBRECHT, WOLFGANG	3	19	10	DE4206611A1 | US4556171A | US4751967A | US5277038A | US5305613A	5	6
US5559420A	Electricity supply unit trailer for electric vehicles	A power pack of batteries are enclosed in an encasement for protection and air-cooling. The encased batteries ride on wheels, and keep supplying power to an electric vehicle while attached to it. The unit can even generate additional electricity extending the driving range. When power is spent, run-down batteries are replaced by the wheeled unit with recharged ones, and the vehicle drivability is…	1994	-	0	B60L11/00 | B60K1/04 | B60L11/18 | B62D63/00 | B62D63/06 | H01M10/50 | H01M10/42 | H01M2/20 | H01M2/10 | H01M10/46	1996	6	JP	KOHCHI, AKIRA	1	16	5	US1065161A | US2159885A | US3797862A | US4444408A | US4664403A | US5301765A | US5382480A | US5392873A | US5449995A	9	2
US5539399A	Display device for electric vehicle	A display device for an electric vehicle, which display device is capable of displaying a possible running range from a current location of a vehicle with a detected residual battery charge on a road map indicated on the display device screen, considering the climbing power of the vehicle with that detected residual battery charge. The display device operates to indicate a current location of the…	1994	-	0	G01C21/36 | G01C21/34 | G07C5/08 | G08G1/123 | G08G1/137 | G07C5/00 | B60L3/00 | G01C21/00 | G08G1/0969 | G09B29/10	1996	12	JP	TAKAHIRA, YOSHIKAZU | OGAWA, TOMOKO | KANAYAMA, SHINICHIRO	3	11	3	JP1981042899A | JP1985079500A | JP1985224022A | JP1985230013A | JP1992368401A | US5352982A	6	9
US5635903A	Simulated sound generator for electric vehicles	Based on detected information from a start sensor, a rotational speed sensor (or a vehicle speed sensor), and an accelerator opening sensor, a simulated sound selector device controls a simulated sound source device to generate a simulated sound signal corresponding to an operating condition of an electric vehicle when it starts, runs and is accelerated or decelerated, and also controls a sound l…	1994	-	0	A63H17/00 | A63H17/34 | G08B3/10 | G08B21/00 | G10K15/04 | B60Q1/00 | G08B3/00	1997	14	JP	KOIKE, MAKOTO | KITAGAWA, MASASHI | ISHIGURO, KAZUNARI	3	15	2	JP1981166701A | JP1981171501U | JP2003525882A | US3845572A | US4219962A | US4265047A | US4946416A | US5204971A	8	4
US5548200A	Universal charging station and method for charging electric vehicle batteries	A method and apparatus for charging the battery of an electric vehicle are provided. When the electric vehicle is connected to a charging station, it is interrogated to determine the nature of the charge controller that is on board the vehicle; and logic decisions invoking the particular mode for charging the vehicle are made depending on the nature and type of charge controller that is on board …	1994	-	0	H02J13/00 | H02J7/00 | H02J7/04	1996	15	US	NOR, JIRI K. | SOLTYS, JOSEF V.	2	20	9	EP0533317A2 | US4532418A | US5179335A | US5191277A | US5202617A | US5204611A | US5206578A | US5327066A | US5341083A	9	21
US5620057A	Electric vehicle battery enclosure	Assembly for the thermal management and protection of an electric vehicle battery pack from road water. The assembly includes a corrugated tray for supporting the pack, a housing sealed to the tray, a fan for forcing air through the housing, exhaust vents in the tray for exhausting the air beneath the vehicle, and a shield to prevent road water from entering the housing through the vents.	1994	-	0	B60K1/04 | B60R16/04 | H01M2/10	1997	7	US	KLEMEN, DONALD | MCMULLEN, STEVEN R.	2	13	1	US4216839A | US4327809A | US4858565A | US5392873A | US5490572A | US5513721A	6	7
US5515939A	Metal-air battery-powered electric vehicle	The invention provides a metal-air battery-powered electric vehicle of the type having a motor powered by a plurality of metal-air cells wherein air is continuously provided to the cells by a blower system energized from a power source, in combination with a collision-activated switch for disconnecting the air blower system from the power source, wherein upon activation of the switch the air in t…	1994	-	0	B60L3/00 | B60K28/00	1996	5	IL	KORALL, MENACHEM | DECHOVITCH, BORIS | GOLDSTEIN, JONATHAN R.	3	10	7	DE2902439A1 | DE3417328A1 | DE4305819A1 | FR2580856A1 | US3198899A | US3416625A | US3743849A | US4020453A | US4195897A | US4904547A | US4913983A | US5238083A | US5327990A | US5354625A | WO1992006514A1	15	0
US5577747A	Battery unit cooling system for an electric vehicle	A battery cooling system which cools a plurality of battery units uniformly. The cooling system is provided in an electric vehicle with a longitudinal, hollow main frame provided with a plurality of branching ducts branching from the main frame to distribute cooling air to the battery units, a plurality of battery units arranged along the main frame, and a cooling fan connected to one end of the …	1994	-	0	B60K1/04 | B60K11/06 | B60K11/00 | B62J11/00 | B62J99/00 | H01M10/60 | H01M10/613 | H01M10/617 | H01M10/625 | H01M10/643 | H01M10/651 | H01M10/652 | H01M10/6563 | H01M10/6566	1996	20	JP	OGAWA, MASAO | IWADATE, TORU	2	8	11	AT327023B | DE3110365A1 | EP0003888A1 | EP0050057A2 | EP0408074A1 | EP0469995A1 | EP0539269A1 | FR2669585A1 | GB1298046A | GB2027978A | JP1990182590A | JP1991105098A | JP1991128789A | JP1991243484A | JP1992105098A | JP1993105143A | JP1993105147A | JP1993112270A | US3713502A | US3745048A | US3773131A | US3928080A | US4111274A | US4183418A | US4519473A | US4597466A | US4666009A | US4678054A | US501…	34	1
US5513721A	Cover structure and battery storing case structure for an electric vehicle	A cover structure to improve a waterproof performance of a front surface of a battery storing case in an electric vehicle wherein subcovers are provided between a front fender covering a front wheel and a front surface of a battery storing case. In addition, a gap formed between the subcovers and the fender or the front surface of the battery storing case is formed like a maze so as to stop an up…	1994	Patent Abstracts of Japan, vol. 16, No. 34 (M-1204) (5077) Jan. 28,1992 & JP-A-03 243 484 (Honda) Oct. 30, 1991, abstract.	1	B62K19/00 | B62K19/46 | B62M23/02 | B60K1/04 | B62J9/00 | B62J23/00 | B62M7/00 | B62M7/12 | H01M2/10 | B62K19/40	1996	20	JP	OGAWA, MASAO | SAKO, HIROYUKI | SHIMMURA, HIROYUKI	3	8	11	AT327023B | DE2543308A1 | DE3110365A1 | DE4018347A1 | DE515051C | DE801371A | EP0003888A1 | EP0050057A2 | EP0408074A1 | EP0469995A1 | EP0539269A1 | FR2168886A2 | FR2180709A1 | FR2486311A1 | FR2669585A1 | FR639011A | GB1298046A | GB2027978A | JP1990182590A | JP1991105098A | JP1991128789A | JP1991243484A | JP1992257784A | JP1993105143A | JP1993105147A | JP1993122270A | US2104773A | US2717045A | US3…	54	6
US5567991A	Electric vehicle relay assembly using flexible circuit connector coupling the relay to the relay circuit	An electric vehicle relay assembly including a main relay and a flexible circuit electrically connected to the main relay. The relay assembly further includes a connection for mounting the flexible circuit onto the main relay and a wiring board affixed to the flexible circuit. The flexible circuit compensates for mechanical tolerance errors within the connection. The wiring board includes relay c…	1994	-	0	B60L3/00 | H01H1/58 | H01H1/00 | H01H50/02 | H01H50/14 | H01H50/00 | H01H50/44 | H01R9/09	1996	12	US	SCHANTZ, DAVID L. | DEOMS, JAMES H. | STARLING, RONNIE L. | ANKROM, MICHAEL J.	4	8	1	US3790816A | US4217017A | US4371824A | US5402045A | US5430636A	5	1
US5581171A	Electric vehicle battery charger	An on-board electric vehicle battery charger includes a surge limiter circuit, a power factor control circuit, and a resonant inverter circuit. The power factor control circuit includes a boost regulator circuit providing a fixed voltage on an output capacitor. The resonant inverter circuit uses a resonance capacitor and the leakage inductance of an output transformer to establish a resonance fre…	1994	H. Scherf et al. "Kompakter serienreifer Antrieb fur Elektrofahrzeuge" Brown Boveri Technik, vol. 72, Jan. 1985, pp. 229-234 (Not Translated). | Maui Hawai US, vol. 2, Power Electronics, 15 Nov. 1993, pp. 637-643 G. Hua et al. "Soft-switching techniques in PWM convertrs". | Research Disclosure, No. 338, Jun. 1992 Emsworth GV, p. 517, "Hands free electric vehicle charging" see the whole document.	3	B60L11/18 | H02J7/02 | H02J7/04	1996	17	US	KERFOOT, CHARLES S. | O'DONNELL, PATRICIA A. | SCHANTZ, JR., DAVID L.	3	11	6	EP0116925A2 | EP0548749A1 | US4200830A | US4258304A | US4920475A | US5182518A | US5192905A | US5227712A | WO1989001719A1	10	4
US5523666A	Battery-charging device for an electric vehicle	A battery-charging device for an electric vehicle contains on the vehicle side a transmitter for transmitting vehicle-specific data which contains an item of information about the instantaneous height position of a contact element on the vehicle side. The charging station has a receiver for receiving the transmitted data, a charge control unit connected to the receiver, as well as a height adjust…	1994	-	0	B60K1/04 | H02J7/00 | H01R13/631 | B60R16/02 | H01R13/44 | H01R13/453 | B60R16/03	1996	8	DE	HOELZL, GUENTER | EBERHARDT, STEFAN | TROST, JOACHIM	3	12	2	DE2929067A1 | DE3902339A1 | GB1282974A | GB2185866A | US3603860A | US3904947A | US4193655A | US5049802A | US5252078A | US5413493A | US5441416A	11	4
US5476310A	Braking apparatus for electric vehicle	A braking apparatus for an electric vehicle in which a mechanical anti-lock brake and regenerative braking cooperate with each other to improve a braking performance is realized. On condition that an accelerator is released off, the wheel rotation number is large, and a brake is trod on, a large regeneration mode is selected by a motor controller when a wheel slip is small, and a regeneration mod…	1994	-	0	B60L7/00 | B60L7/26 | B60T13/10 | B60T13/58 | B60T8/17 | B60T8/00 | B60T8/1761 | B60L7/12 | B60L7/24 | B60T8/58 | B60T11/20 | B60T11/28 | B60T13/66 | B60T13/74	1995	17	JP	OHTSU, EIICHI | NAITO, SHOTARO | KURIYAMA, SHIGERU	3	7	3	JP1989126103A | JP1989252102A | JP1991060302A | JP1992150702A | US3621929A | US4242617A | US4363999A | US4419610A | US4671577A | US4753493A | US4776644A | US4818037A | US4962969A | US5253929A | US5287772A | US5294191A | US5318355A | US5322352A | US5333706A | US5358317A | US5378053A | US5399000A | US5421643A	23	8
US5642020A	Electric vehicle control device	An electric vehicle control device for a plurality of vehicles connected in series to form a formation including a plurality of control devices, each being provided for one of the vehicles, respectively. Each of the control devices includes a PWM converter device for receiving a first A.C. power through a current collector and a transformer from an A.C. overhead line and for converting the first …	1994	Meyer et al., "A Hysteresis Current Control For Parallel Connected Line-Side Converters of an Inverter Locomotive", The European Power Electronics Association, vol. 4:102-109, (1993). | Patent Abstract of Japan, Miyazaki Rei et al., "Power Converter", Japanese No. 22 31 364, vol. 14, No. 560, Sep. 26, 1990. | Patent Abstract of Japan, Susumu Tadakuma, "Pulse Width Modulation Converter", Japanese …	3	B60L9/00 | B60L9/28 | H02M5/00 | H02M5/45 | B60L3/00 | B60L9/24 | B60L11/08	1997	18	JP	MIYAZAKI, AKIRA	1	6	10	US1985639A | US1985641A | US3707659A | US3736480A | US4054817A | US4076492A | US4625156A | US4641069A | US4780650A | US4853553A | US5422550A	11	0
US5565711A	Drive energy control apparatus for an electric vehicle	A drive energy control apparatus for a battery drive electric vehicle which includes a large size main switch provided between a battery power source and a load driver of the vehicle for cutting off a direct heavy current from the battery power source in an emergency. The apparatus further includes a plurality of small size subsidiary switches provided between selected ones of the battery element…	1994	-	0	B60L3/00 | B60L3/04 | B60L11/18 | B60K28/14	1996	8	JP	HAGIWARA, KEIZO	1	8	5	US3772643A | US4861684A | US5238083A | US5389824A	4	3
US5421427A	Battery placement for an electric vehicle	A container and a charging unit are positioned on an electric vehicle in which only a limited space is available. The container is used for holding a helmet and other items and is disposed under a seat. A charging unit is disposed behind the container and above a rear wheel. Since a comparatively large space can be secured behind the container disposed under the seat, and above the rear wheel, th…	1994	Patent Abstracts of Japan, vol. 16, No. 34 (M 1204)(5077) Jan. 28, 1992 & JP A 03 243 484 (Honda) Oct. 30, 1991, abstract.	1	B62J39/00 | B62M23/02 | B60K1/04 | B60L11/18 | B62J9/00 | B62J11/00 | B62J99/00 | B62K11/10 | B62M7/00 | B62M7/12 | B62D61/02 | B62K19/46	1995	16	JP	OGAWA, MASAO | SAKO, HIROYUKI | YAMAMOTO, SADASHI	3	13	11	AT327023B | DE3110365A1 | DE4018347A1 | DE515051C | DE801371A | EP0003888A1 | EP0050057A2 | EP0539269A1 | FR2168886A2 | FR2180709A1 | FR2486311A1 | FR2669585A1 | FR639011A | GB1298046A | GB2027978A | JP1990182590A | JP1991105098A | JP1991128789A | JP1991243484A | JP1993105143A | JP1993105147A | US2104773A | US2717045A | US3003573A | US3163251A | US3713502A | US3745048A | US3928080A | US4111274A |…	39	0
US5555737A	Air conditioner control system for electric vehicles	An air conditioning system that can operate an air conditioner of an electric vehicle without interfering with the charging process, which utilizes a secondary battery. When operation of the vehicle is terminated and the control system determines that a frosting judgment decision is positive, the control system judges whether the charging current has dropped to a specified level or less. As soon …	1994	-	0	B60H1/32 | B60H1/00 | H02J7/00 | B60L1/00 | B60L11/18 | F25B13/00	1996	31	JP	TAKEO, YUJI | ISAJI, AKIRA | NAGATA, TOSHIHIRO | TANAKA, MASAYA | IRITANI, KUNIO	5	4	2	JP1993147420A | JP1993155233A | US3004399A | US5033672A | US5275011A	5	3
US5504378A	Direct cooled switching module for electric vehicle propulsion system	An apparatus for cooling a switching circuit for an electric vehicle, wherein the switching circuit has at least two switching elements connected in series, includes first and second heat sinks, each having two thermally-conductive planar members forming a passage therebetween for channeling cooling fluid, an inlet port in communication with the passage, and an outlet port in communication with t…	1994	-	0	H02M7/00 | H05K7/20 | H05K5/00	1996	16	US	LINDBERG, FRANK A. | YOUNG, RICHARD M. | HALL, WILLIAM B. | ALTOZ, FRANK E. | NGUYEN, NGON B.	5	23	1	US4155402A | US4612978A | US5053920A | US5227583A | US5402045A	5	12
US5654887A	Braking force controller for electric vehicle	A braking force controller for an electric vehicle properly carries out an anti-lock braking operation by keeping a slip ratio in a stable range. The vehicle has a motor 1 to drive wheels. A central controller 4 calculates regenerative energy according to output signals from an ammeter 51 and a voltmeter 52. If a brake sensor 62 detects a sudden braking operation, the central controller 4 control…	1994	-	0	B60L7/00 | B60L3/10 | B60L7/10 | B60T8/00 | B60T8/32 | B60L7/12 | B60L7/14 | B60L7/18 | B60L9/18 | B60L15/00 | B60L15/20	1997	12	JP	ASA, HIRONORI | INAGAKI, MITSUO | KONAGA, NAOJI | TANAHASHI, TOSHITAKA	4	8	3	JP1993002501A | JP1993052501A | US4095154A | US4405886A | US4423363A | US4479080A | US4730151A | US5264764A | US5291960A | US5322352A | US5399000A | US5433512A | US5450324A | US5476310A | US5511859A	17	1
US5492192A	Electric vehicle with traction control	A vehicle traction control system comprising an electric motor and drive system for an electric vehicle, at least one driven wheel mechanically connected to the electric motor and drive system, at least one non-driven wheel, and a controller coupled to the driven wheel, the non-driven wheel and the motor for controlling the motor and drive system to provide traction control for the vehicle by sen…	1994	-	0	B60L7/00 | B60L7/26 | B60L3/10 | B60K28/16 | B60T1/00 | B60T1/10 | B60T8/17 | B60T8/175 | B60T8/00 | B60T8/32 | B60L1/02	1996	16	US	BROOKS, LORAN D. | KIDSTON, KEVIN S.	2	3	2	EP0427138A1 | SU839764A1 | US3774095A | US4075538A | US5090511A | US5148883A | US5215156A | US5222568A | US5265693A | US5322352A | US5365431A	11	18
US5585205A	System apparatus for battery swapping	A power pack of batteries are enclosed in an encasement for handling ease and safety of passengers riding in an electric vehicle. The encased batteries are hung underneath and outside the vehicular floor, and are air-cooled. Spent batteries are replaced with an encasement with charged ones, and the vehicle is driven onward. A special jack, provided as a part of the system, facilitates replacing o…	1994	-	0	B60K1/04 | B60S5/00 | B60S5/06 | H01M2/10 | H01M10/42 | H01M10/50	1996	9	JP	KOHCHI, AKIRA	1	17	4	US1065161A | US3983952A | US4135127A | US4216839A | US5301765A | US5360307A | US5382480A | US5392873A	8	6
US5434494A	Use of batteries in children's electric vehicles	A toy electric car (11) with an accessible compartment (10) which removably houses an accumulator battery, is provided with a battery box (13) having a gripping and removing handle (15). The battery box (13) receives electric accumulators (21, 22) connected towards the outside by a socket (19) on the body of the battery box (13) to supply electric power to the vehicle through a complementary plug…	1994	-	0	B60L11/18 | H02J7/00	1995	6	IT	PEREGO, GIANLUCA	1	16	9	US4035709A | US4160857A | US4215306A | US4308492A | US4371827A | US4439719A | US4716353A | US4983903A | US5061579A | US5187423A | US5250905A	11	2
US5435794A	Power transmission unit for electric vehicle	A power transmission unit for an electric vehicle has a planetary-gear type speed reducer disposed between and connected to an electric motor and a driving wheel. The speed reducer has two planetary gear sets in which common pinions are engaged with a fixed first ring gear and a second ring gear acting as an output portion. The common pinions are supported to a common carrier acting as an input p…	1994	"Hatsumei", (The Invention), vol. 89, 1992 pp. 86-89.	1	B60K17/04 | F16H1/28 | B60K1/00 | B60K17/08 | F16H1/32	1995	11	JP	MORI, HARUHITO | MORIKAWA, KUNIHIKO	2	1	2	US1221626A | US1377864A | US1432090A | US1590528A | US2329604A | US2488660A | US2955487A | US2984127A | US3222954A | US3453907A | US3459070A | US3686978A | US3705522A | US4043216A | US810444A	15	6
US5466998A	Electric system for an electric vehicle	In an electric system for an electric vehicle, DC power of a main battery is converted into AC power by an inverter which has a power regenerative function. At startup, the system charges an input smoothing capacitor on the DC side of the inverter through an initial charging circuit with an initial charging switch and resistor. A main circuit switch that can stop current is connected between the …	1994	-	0	B60L7/00 | B60L7/22 | B60L9/18 | B60L11/18 | H02P5/40 | G01R27/26	1995	8	JP	KINOSHITA, SHIGENORI | YANASE, TAKAO | FUJITA, KOETSU	3	9	2	JP1983116002A | US4082988A | US4199037A | US4240015A | US4284936A | US4388573A | US4482848A | US4558281A | US4904918A | US5119011A | US5245294A | US5291388A | US5318142A | US5331261A	14	2
US5569966A	Electric vehicle propulsion system power bridge with built-in test	A power bridge for an electric vehicle propulsion system, comprising a switching circuit including first and second switching elements operable between "on" and "off" states and a midpoint detector coupled to the switching circuit for detecting a failure of at least one of the first and second switching elements, where the midpoint detector is capable of detecting and isolating a failure when the…	1994	-	0	B60L3/00 | G01R31/40 | G01R31/42 | H02H7/08 | G01R31/34 | G01R31/00 | B60L11/00	1996	15	US	SCHANTZ, JR., DAVID L. | DEABREU, BRIAN A.	2	12	12	DE413938C | DE458300A | EP0073943A1 | FR2680007A1 | FR2689823A1 | FR2907371A1 | FR609158A | GB2242580A | US3852656A | US4142151A | US4371824A | US4626952A | US4631474A | US5111123A | US5355295A | US5402045A | WO1994011747A1	17	2
US5619417A	Battery monitoring system for an electric vehicle	A battery monitoring system for an electric vehicle is provided in which an individual battery monitor is physically touching and electrically connected to each one of the battery modules in the string of series or parallel connected battery modules. The battery monitors are themselves connected in a series loop with a central computer via optical communication links such that when the central co…	1994	-	0	G01R31/36 | H02J7/00 | G01R31/00 | G01R19/00	1997	15	US	KENDALL, JEFFREY M.	1	17	1	US3786343A | US4198597A | US4217645A | US4280097A | US4390841A | US4423362A | US4423378A | US4449247A | US4484130A | US4630218A | US4684872A | US4833459A | US4965550A | US5005142A | US5027294A | US5047961A | US5130659A | US5206097A | US5321627A | US5349535A | US5495908A	21	30
US5606239A	Cooling device for electric vehicle battery charger and wiring converter	In a cooling device for a vehicle-internal battery charger and a transformer in electric vehicles, the battery charger and the transformer are mounted on a common cooling panel. The cooling panel is preferably liquid-cooled.	1994	H. Lemme, Tanken an der Steckdose, ELO Oct. 1988, pp. 22-31.	1	B60K1/04 | H02J7/00 | H05K7/20 | H02J7/14	1997	4	DE	SCHUMANN, ANTON	1	5	5	AT330595B | DE3701056A1 | JP1993244749A | JP1994133412A | US4135593A | US4229687A | US4399200A | US4405891A | US4415847A | US5215834A | US5412304A | US5432026A | US5483807A	16	1
US5510725A	Method and apparatus for testing a power bridge for an electric vehicle propulsion system	A method for testing a power bridge for an electric vehicle propulsion system, the power bridge including a switching circuit having first and second switching elements operable between "on" and "off" states. The method comprises the steps of selectively switching the first and second switching elements between the "on" and "off" states, monitoring the first and second switching elements to deter…	1994	-	0	G01R31/42 | G01R31/40 | G01R31/26	1996	17	US	SCHANTZ, JR., DAVID L. | HALL, WILLIAM B. | WINKEL, WILLIAM B. | LANSBERRY, GEOFFREY B.	4	8	2	EP0073943A1 | EP0413938A1 | EP0458300A2 | EP0609158A1 | FR2680007A1 | FR2689823A1 | GB2242580A | US3852656A | US4142151A | US4538106A | US4631474A | US4691143A | US5111123A | US5202589A | US5223821A | US5285119A | WO1994011747A1	17	3
US5536173A	Charge connector for electric vehicles	A connector including a locking mechanism to prevent a charge coupling from being broken when charging. A supply connector connected to a power source and a vehicle battery connector installed in an electric vehicle has a handle grip and a connector body attached to a distal end of the handle grip. The handle grip is provided in its interior with a lock mechanism which maintains and releases the …	1994	-	0	B60L11/18 | H01R13/641 | H01R13/64 | B60R16/04 | B60K1/04 | B60R16/02 | H01M10/46 | H01R13/639 | H02J7/00 | H01R33/00	1996	9	JP	FUJITANI, MITSUHIRO | KONDA, KAZUMOTO | HOTTA, YOSHIHIKO | ICHIKAWA, DAIJIRO	4	2	10	JP1985024539A | JP1992033908A | US4154496A | US4553000A | US4744770A | US5350312A	7	4
US5473725A	Method and device for controlling the speed of the brushless DC motor provided for an electric vehicle	The speed of a brushless DC motor driving an electric vehicle is controlled with a speed feedback signal proportional to rotation speed of the motor by processing the back electromotive force (EMF) waves of the brushless DC motor. In this method, the back EMF waves of plural phases are taken to pass the differential amplifiers for each phase, and the back EMF signals in the rising and falling reg…	1994	-	0	B60L11/18 | H02P5/06	1995	11	CN	CHEN, TSHAW-CHUANG | CHANG, HONG-SHI | YANG, HUAN-JEN | SHIEH, YAW-SHIH	4	2	1	US4528485A | US4528486A | US4743815A | US4857814A | US5023527A | US5187419A	6	5
US5637967A	Regeneration control device using brake inertia in industrial electric vehicles and method therefor	Disclosed is a regeneration device used for industrial electric vehicle including a main controller having a microcomputer, a contactor circuit having forward and reverse current paths comprised of a DC choke coil, a battery, and an acceleration switch connected to the batter. The device includes, forward and reverse switches having first passive terminals connected in common to an "ON" terminal …	1994	-	0	B60L7/00 | B60L7/12 | H02J7/14 | B61C9/38 | B61H11/00 | H02P3/14	1997	6	KR	KIM, JONG-GUN	1	7	5	US4388573A | US4423363A | US4427928A | US4479080A | US5123598A	5	2
US5445252A	Charge cord and retraction system for electric vehicle	A charging cord for supplying electric current to an electric power storing device of an electric vehicle includes an electrical cable having a first end and a second end, the first end being operatively connected to the electric power storing device and the second end being adapted to be connected to an electrical power supply. A housing is provided for supporting the electrical cable along a pr…	1994	-	0	H02G11/02 | H02G11/00	1995	12	JP	MCKEE, THOMAS S. | SAKURAI, TAKESHI	2	19	1	DE3431531A1 | EP0124457A1 | FR2664441A1 | US2262587A | US2975807A | US3053358A | US3330105A | US4423852A | US4828225A | US4853500A | US4904205A	11	0
US5498948A	Self-aligning inductive charger	A self-aligning inductive charging system for automatically mating a charge probe to a charge port without operator interaction to charge propulsion batteries of an electric vehicle. A charge station includes a power source, a charge probe coupled to a slidable alignment mechanism, and a charge port disposed in the electric vehicle that is coupled to its propulsion batteries. The charge probe com…	1994	-	0	B60L11/18 | H02J7/02 | H01F38/14 | H02J7/00 | H02J17/00 | H01M10/46	1996	5	US	BRUNI, MICHAEL F. | DAVENPORT, EDWARD F.	2	8	8	US4158802A | US4496896A | US4800328A | US5049802A | US5252078A | US5272431A	6	3
US5568036A	Contactless battery charging system with high voltage cable	A high voltage cable system for use with a contactless battery charging system that charge propulsion batteries of an electric vehicle, and the like. The contactless battery charging system includes a primary power converter coupled to a power source and a secondary power converter located on the electric vehicle that is coupled propulsion batteries of the electric vehicle. The primary and second…	1994	1991 IEEE Industry Applications Society Annual Meeting, 28 Oct. 1991 1 Nov. 1991 Dearborn, pp. 1263 1269, XP 000299576 Klontz et al.	1	H02J7/02 | H02J7/00 | B60L11/18 | H01M10/44 | H02J17/00 | H01M10/46	1996	4	US	HULSEY, STEPHEN J. | WOODY, GEORGE R. | RADYS, RAY G.	3	5	8	US2708719A | US5157319A | US5216402A | US5301096A | US5323099A | US5327065A | US5341281A | US5461299A | WO1993009544A1 | WO1994009544A1	10	7
US6081205A	Electronic parking meter and electric automobile recharging station	An electric vehicle recharging parking meter includes a parking meter, a processor, a display interconnected to the processor for giving visual information to a user, and an input device interconnected to the processor. The input device enables the user to select the parking time and/or the recharging time for the electric vehicle. The processor is responsive to the user selection of recharge tim…	1994	-	0	G07F17/00 | G07F17/24 | B60Q1/48	2000	12	US	WILLIAMS, DOUGLAS J.	1	17	1	US3900092A | US4050063A | US4163215A | US4532418A | US4861971A | US4866661A | US4993627A | US5166680A | US5231272A | US5260551A | US5407049A	11	9
US5534736A	Stator for an electric vehicle and method for producing the stator	An electric vehicle comprising a body, an axle rotatably supported by the body, a rotor supported by the body for rotation about a longitudinal axis, a gearing assembly for selectively drivingly connecting the rotor to the axle, and a stator supported by the body. The stator includes a stator core which has a longitudinal opening housing the rotor and which has an outer surface. The outer surface…	1994	-	0	H02K15/12 | H02K15/02 | H02K5/00	1996	9	US	JOHNSON, J. HERBERT	1	5	2	US1627712A | US3253171A | US3463950A | US3463955A | US3821846A | US4115915A | US4559698A | US4603273A | US4614022A | US4619040A | US4638199A | US4795932A | US4801831A | US4837471A | US4859974A | US4972113A | US5034643A | US5041749A | US5113103A | US5330026A | US5398397A	21	1
US5568052A	Performance monitor for electric vehicle	A system (10) and method for monitoring usage of current immediately available from the traction batteries (12) of an electric vehicle includes a means (18) for generating a signal representative of the current being drawn from the batteries (12); a means (20) for generating a signal representative of the maximum current available from the batteries (12) for immediate use; and a means (22) respon…	1994	-	0	B60L11/18 | B60R25/10	1996	6	US	SWAY-TIN, MIN | ROTERMAN, THADDEUS | IMPULLITTI, JOSEPH F. | MEIR, DAVID S. | ZAWACKI, RONALD A.	5	18	7	US3971980A | US4275351A | US4390841A | US4445090A | US4558281A | US4575679A | US4595880A | US4719427A | US4929931A | US5130659A | US5352982A | US5394089A	12	5
US5627758A	Vector control board for an electric vehicle propulsion system motor controller	A vector control board for an electric vehicle propulsion system motor controller comprising a microcontroller for generating torque requests, a digital signal processor for receiving the torque requests from the microcontroller and for generating phase voltage signals in accordance with the torque requests, and a digital gate array for receiving the phase voltage signals from the digital signal …	1994	B.K. Bose, et al; "A Microcomputer-Based Cintrol & Simulation of an Advanced Advanced IPM Synchronous Machine Drive System for EV Propulsion;" Nov. 1988. | Tsutomu Ohmae, et al; "A Direct Digital Control System for an Electric Vehicle"; Power Electronics Conference; (1983-Tokyo); pp. 1736-1747.	2	B60L15/20 | B60L11/18 | B60L15/00 | B60L15/02 | G01R17/08	1997	17	US	LANSBERRY, GEOFFREY B. | MUNRO, JAMES L.	2	4	11	GB2204969A | US5038090A | US5038092A | US5168202A | US5204573A | US5268628A | US5309075A | US5442268A | US5475293A	9	3
US5583406A	Control method and system for regeneration braking of an electric vehicle	When a voltage level determinator judges from the terminal voltage of a smoothing capacitance that a battery is in an over-charged state and cannot receive regeneration energy, a regeneration/free-wheel mode selector switches to a free-wheel mode for consuming the energy of the battery. For this purpose, a torque reducing signal generator executes a control in which only a magnetizing component o…	1994	-	0	B60L7/00 | B60L7/22 | B60L11/18 | H02J7/14 | B60L50/15 | H02P3/14	1996	14	JP	MUTOH, NOBUYOSHI | KANEKO, SATORU | MASAKI, RYOSO | OHMAE, TSUTOMU	4	15	6	US4124812A | US4691148A | US5015937A | US5123081A | US5322352A | US5323868A | US5377791A | US5384522A	8	9
US5540312A	Charging cord storing structure for an electric vehicle	A charging cord box has a first opening facing a cord outlet lid and a second opening at a substantially right angle to the first opening. A charging cord is passed through the first opening and the second opening. In storing the charging cord in the box, the charging cord can be lowered spontaneously by its own weight. Further, in drawing the charging cord from the box, a base portion of the cha…	1994	English Abstract and figure from Japan Patent 5 112270, published May 7, 1993.	1	B62K19/00 | B62K19/46 | B62M23/02 | B60R16/02 | B60K1/04 | B60R16/033 | B60R16/04 | B62J11/00 | B62J11/19 | B62M7/12 | H02G11/00 | H01R13/447	1996	19	JP	OGAWA, MASAO | SAKO, HIROYUKI | SHIMMURA, HIROYUKI | KAWAGUCHI, KENJI	4	21	10	AU265765B | DE4212207A1 | EP0537065A1 | EP0539269A1 | EP0608841A1 | US1648582A | US2262587A | US2607863A | US3227802A | US3999640A | US4060297A | US4258970A | US5145040A | US5445252A	15	0
US5506489A	Inductive coupler having a tactile feel	An inductive charging apparatus for use in charging a battery of an electric vehicle, for example, that provides for a tactile feel. The inductive charging apparatus comprises an inductive charging coupler and a charge port disposed in the electric vehicle and coupled to the battery of the electric vehicle. The charging coupler comprises a center magnetic core, and a primary winding disposed arou…	1994	-	0	H01F38/14 | H02J7/02 | B60L11/18 | H02J7/00 | H02J17/00	1996	4	US	ABBOTT, RUSSELL M. | WOODY, GEORGE R.	2	5	12	US3938018A | US4347472A | US4436970A | US4496896A | US4800328A | US4843852A | US5070293A | US5157319A | US5180050A | US5264776A	10	6
US5412293A	Power supply for motor usable with an electric vehicle	A large-capacity capacitor (C1, C2) is connected in series and/or parallel with a battery (11). A voltage sensor (9, 10) is provided to the battery and/or the large-capacity capacitor to detect their terminal voltages. Input and output currents are limited between at least one of a motor driving circuit and the large-capacity capacitor and the battery on the basis of the detection signals from th…	1994	-	0	B60L11/18 | B60L11/00 | H02J7/00 | H02M7/48 | H02P27/06 | H02P3/00	1995	18	JP	MINEZAWA, YUKIHIRO | DOHKOSHI, HITOSHI	2	22	3	JP1974037317A | US3560818A | US3714533A | US4056764A | US4100427A | US4287936A | US4330742A | US4384240A | US4465955A | US4787021A | US5091679A | US5200644A	12	13
US5528094A	Drive system for electric cars	A drive system comprises first and second motors for driving an electric car in response to alternating electric currents supplied to their coils. The first and second motors have their respective first and second rotors assembled on a common shaft at angular positions which are shifted by a first predetermined angle in their direction of rotation. Moreover, the first and second motors are energi…	1994	-	0	B60L11/18 | B60K17/04 | B60K17/16 | B60K1/00 | H02K16/00 | H02K29/03 | B60K1/02 | B60L9/18 | H02K29/00 | H02K7/20	1996	11	JP	HASEBE, MASAHIRO | OTAKE, SHINICHI	2	9	3	JP1987012358A | JP1988178750A | JP1989008853A | JP1989064548A | JP1989286758A | US3173042A | US3483410A | US3979652A | US4122377A | US4535263A | US4739201A | US4785213A | US4945296A | US5068559A | US5177384A | US5194773A	17	0
US5495906A	Controller of hybrid electric vehicle	A motor continuously drives rear wheels during medium and low-speed running, while an engine drives front wheels in a high-speed running area. In this case, transfer of an engine-generated driving force to wheels is controlled by a transmission. In a medium- or low-speed running area, the engine is used only for power generation and engine-driven running is not carried out.	1994	-	0	B60L11/12 | B60K6/04 | B60L11/02 | B60K6/00 | B60K17/356 | B60K17/34 | B60K23/08 | B60K17/04 | B60K6/20 | B60K6/442 | B60K6/52 | B60L50/10 | B60L50/15 | B60L50/16 | B60W10/02 | B60W10/06 | B60W10/08 | B60W10/26 | B60W20/00	1996	8	JP	FURUTANI, MASAYUKI	1	7	2	JP1973064626A | JP1974006619A | JP1975021210A | JP1988232027A | US4923025A | US5176213A | US5301764A | US5327987A	8	12
US5614804A	Method of detecting residual capacity of battery for use on electric vehicle	Based on the difference between a battery voltage immediately after the battery is left to stand and the battery voltage upon elapse of the period of time after the battery has been left to stand, it is determined whether the battery has been in a charge mode or a discharge mode immediately before the battery is left to stand. If the battery has been in the charge mode, then a residual capacity i…	1994	-	0	G01R31/36 | H01M10/42 | H01M10/44 | B60L3/00 | B60L11/18 | B60R16/04 | H02J7/00	1997	32	JP	KAYANO, MORIO | WATANABE, KAZUNORI	2	26	4	US5043651A | US5404106A | US5412323A | US5422822A	4	14
US5598087A	System for monitoring residual capacity of battery	A battery monitor system for monitoring the residual capacity of a battery has a controller for determining the residual capacity of a battery, detecting the output electric power of the battery when the battery is being discharged, and correcting the residual capacity depending on the output electric power such that as the output electric power of the battery increases, a new residual capacity p…	1994	-	0	B60L11/18 | G01R31/36 | G01R31/00 | H02J7/00 | G01N27/416	1997	14	JP	HARA, KAZUHIRO	1	14	5	JP1981052641A | JP1985052641A | JP1989143984A | US4947123A | US5352968A | US5352982A | US5422822A	7	1
US5457378A	Electromagnetically shielded inductive charging apparatus	An electromagnetically shielded inductive charging apparatus for use in charging a battery of an electric vehicle, for example. The inductive charging apparatus comprises an inductive charging coupler and a charge port disposed in the electric vehicle and coupled to the battery of the electric vehicle. The charging coupler comprises a center magnetic core, and a primary winding disposed around th…	1994	-	0	H01F38/14 | H02J7/02 | H05K9/00 | B60L11/18 | H02J7/00 | H02J17/00 | H02H7/00	1995	4	US	WOODY, GEORGE R.	1	4	12	US3938018A | US4347472A | US4436970A | US4496896A | US4800328A | US4843852A | US5070293A | US5157319A | US5180050A | US5264776A	10	3
US5806618A	Fastening and lifting system for a battery pack of an electric car	PCT No. PCT/FI94/00562 Sec. 371 Date Jun. 12, 1996 Sec. 102(e) Date Jun. 12, 1996 PCT Filed Dec. 12, 1994 PCT Pub. No. WO95/16583 PCT Pub. Date Jun. 22, 1995The present invention relates to an operation and handling system for batteries of an electric car, in which a fastening strap (20) has been arranged around the battery or batteries (15), by which strap (20) the battery or batteries have been…	1994	-	0	B60K1/04 | B60R16/04 | H01M2/10	1998	6	FI	LUODE, VOITTO	1	20	11	EP0065349A1 | FR1267153A | GB2245236A | US4020244A | US4367572A | US4936409A | US5004081A | US5037711A | US5390754A	9	1
US5541494A	Motor control system for electric cars	A motor control system for an electric car includes a detector for determining when an input voltage or an output voltage of a DC power circuit falls below a respective predetermined value to operate a switching signal stopper circuit which interrupts or prevents the application of pulse width modulated (PWM) signals to current control elements switching DC currents to generate three-phase AC cur…	1994	-	0	B60L11/18 | B60L3/00 | H02M1/00 | H02M7/537 | H02P5/34	1996	13	JP	SANNOMIYA, TERUO | HOTTA, YUTAKA	2	9	3	JP1988052602A | JP1989039227A | JP1989129778A | JP1990079777A | US3710229A | US4314189A | US4574340A | US4575668A | US4615000A	9	2
US5461299A	Weatherized curb-side charger	A weatherized curb-side battery charging system that provides a mechanism for transferring electrical power to an electric vehicle to recharge its battery. The battery charging system includes a housing that is typically located at the side of a street on the curb, or at a battery charging station, for example. A retractable charging device is coupled to a power supply and mates with a receptacle…	1994	-	0	B60L11/18 | H01F38/14 | H02J7/02 | H02J7/00 | H02J17/00	1995	12	US	BRUNI, MICHAEL F.	1	17	11	US3529229A | US3641336A | US4383210A | US4496896A | US4532418A | US5216402A | US5323099A	7	4
US5578911A	Method and apparatus for power regeneration in an electric vehicle motor drive using a deadtime generator and having continuously variable regeneration control	A motor control circuit is disclosed for providing a continuously variable regeneration control. The control circuit includes a microcomputer for generating a power regeneration command signal and a motor command signal, and an armature circuit for use with DC and induction motors. The armature circuit is responsive to the motor command signal for operating the controlled motor in a motor drive m…	1994	-	0	B60L7/00 | B60L7/16 | H02P3/00	1996	11	US	CARTER, JAMES C. | IMPULLITTI, JOSEPH F.	2	21	1	US3840790A | US4051418A | US4371824A | US4454573A | US4520300A | US4697131A | US4710686A | US4901366A | US4988939A | US5086261A | US5210475A | US5225758A | US5253724A | US5319291A | US5436540A	15	14
US5428967A	Electric car air-conditioning apparatus	An electric car air-conditioning apparatus, which is small in size and capable of preventing abnormal heating upon occurrence of a failure and preventing damage when a capacitor is connected with its polarity reversed, provided with a current-conduction detecting device for detecting the operation of current conduction of a current conducting device for charging the capacitor with a current from …	1994	-	0	B60H1/00 | B60H1/32 | H02H9/00 | H02H7/00 | B60L1/00 | B60L3/00 | H02J7/00 | F25B49/00	1995	11	JP	GOTO, NAOMI | YOSHIDA, MAKOTO | NISHIMIYA, MASAFUMI	3	2	8	US4227139A | US4482854A | US4982306A | US5179842A | US5209075A | US5241255A	6	1
US5429524A	Coupling device of charging connector assembly for electric car	A coupling device interconnects a car connector BC and a charger connector SC positively by a small force to charge a battery in an electric car. After incompletely coupling, when an operation lever 8 together with a grip 32 are grasped, a sector gear 16 is turned to an anticlockwise direction and a pinion 15 is rotated to the anticlockwise direction through an intermediate gear 17. Thus a coupli…	1994	-	0	H02J7/00 | H01R13/629 | H01R13/453	1995	27	JP	WAKATA, SHIGEKAZU | ITOU, HIKARU | MIYAZAKI, SHO | TANAKA, TSUTOMU | SAIJO, EIJI	5	13	6	JP1991190068A | JP1992334908A | US2329479A | US3950059A | US4083619A | US4624472A | US5344331A	7	1
US5517063A	Three phase power bridge assembly	A power bridge assembly for providing electric current to stator windings of an electric motor used in an electric propulsion system for an electric vehicle. The power bridge is assembled on a laminated bus bar. An upper plate of the bus bar connects to one side of a high voltage battery, a lower plate of the bus bar connects to the other side of the high voltage battery, and an insulation layer …	1994	-	0	B60L3/00 | H02M7/00 | B60L1/00 | H02M7/5387	1996	13	US	SCHANTZ, JR., DAVID L. | DEOMS, JAMES H. | SMITH, BRIAN H.	3	17	3	US4142224A | US5055990A | US5172310A | US5254501A | US5291388A | US5313363A | US5388028A	7	7
US5433623A	Coupling device of charging connector assembly for electric car	A coupling device interconnects a car connector BC and a charger connector SC positively under a small force to charge a battery in an electric car. After bringing housings 1 and 2 of both connectors BC and SC, when an operation lever 8 together with a grip 32 are grasped, an engaging projection 229 pushes a rear end of a coupling groove 228 so that a coupling plate 10 is moved from an advanced p…	1994	-	0	B60L11/18 | H01R13/629 | H01R13/703 | H01R13/70 | H01R13/447 | H01R13/639 | H01R13/44 | H01R13/453 | H01R24/06	1995	25	JP	WAKATA, SHIGEKAZU | ITOU, HIKARU | MIYAZAKI, SHO | TANAKA, TSUTOMU | SAIJO, EIJI	5	13	6	JP1991190068A | JP1992334908A | US2329479A | US3950059A | US4083619A | US4624472A | US5344331A	7	0
US5600222A	Thermal management using a hybrid spiral/helical winding geometry	An inductive battery charging system comprising a charge probe and a charge port that employs multi-turn spiral and helical windings in the charge probe to provide improved thermal management of the power produced by the charging system. The thermal management provided by the multi-turn windings of the present invention improves the power handling capacity of the system and reduces AC proximity l…	1994	PESC '93 Record IEEE Power Electronics Specialists Conference (93CH3293-8) Converter Selection for Electric Vehicle Charger Systems With a High-Frequency High-Power Link Publication Date: Jun. 2, 1993.	1	H01F38/14 | H02J5/00 | H02J7/02 | H02J7/00 | B60R16/04 | B60L11/18 | H02J17/00	1997	9	US	HALL, JOHN T. | RADYS, RAY G. | WOODY, GEORGE R.	3	4	7	US4656412A | US5341281A | US5434493A | US5463303A	4	3
US5591937A	High power, high frequency transmission cable breach detection	A transmission cable system that incorporates cooling channels that encircles electrical conductors with coolant. The transmission cable system also provides for breach or leak detection. More specifically, the transmission cable system maybe used with an inductive charging system that transfers electric power from a power source to batteries of an electric vehicle. The cable system includes a co…	1994	-	0	H01B7/42 | H01B7/00 | H02G15/00 | H02G3/03 | H02G3/02 | H02G15/28 | H01B7/34	1997	4	US	WOODY, GEORGE R. | HULSEY, STEPHEN J.	2	1	1	DE2549241A1 | SU669413A1 | US3955042A | US3962529A | US4117525A | US4607133A | US5090211A | US5137054A | US5442131A	9	0
US5568023A	Electric power train control	In a shared process control system for a power train of a hybrid electric vehicle operating responsive to operation of an accelerator pedal and a brake pedal and including a gas turbine powering a first motor-generator, a flywheel powering a second motor-generator, and a traction third motor-generator operatively coupled for selectively driving and being driven by vehicle wheels, each of the firs…	1994	-	0	B60L11/12 | B60K6/04 | B60K6/00 | B60K6/06 | B60L11/02 | F02D29/06 | B60K6/30 | B60K6/46 | B60L50/15 | B60L50/16 | B60W10/06 | B60W10/08 | B60W20/00 | H02P1/00	1996	31	US	GRAYER, WILLIAM | OLSON, WILLIAM R. | ROSEN, HAROLD A.	3	11	9	US3970160A | US4042056A | US4126200A | US4157011A | US4187436A | US4211930A | US4313080A | US4407132A | US4414805A | US4484083A | US4547678A | US4603555A | US4723735A | US4951769A | US5172784A | US5343970A	16	11
US5552976A	EMI filter topology for power inverters	A EMI filter for an electric vehicle propulsion system, comprising a first and second capacitive element electrically connected in parallel with first and second power conductors, an inductive element electrically connected in series with the first power conductor and separating the first and second capacitive elements, and first and second junctions electrically connecting the second capacitive …	1994	EPE'89, Oct. 1989, W. Leonhard, et al., "DPI-Fed Induction Motor Drive for Railway Applications--Braking above Rated Speed at Rated Torque", pp. 69-73. | EPE'91, 1991, Tadros, et al., "Design Aspects of High Power PWM Inverters with IGBT", pp. 2-083-2-088. | EPE'93, Sep. 1993, T. Schutze, et al., "Low Floor Trams with IGBT-3-level Inverter", pp. 92-96.	3	B60L9/00 | H02M1/12 | B60L3/00 | H02M1/14 | H02M1/44 | H02P27/06	1996	15	US | CN	MUNRO, JAMES L. | SCHANTZ, JR., DAVID L.	2	25	15	DE4230510C1 | GB2242580A | US4199807A | US4901216A | US4904918A | US4922397A	6	1
US5594317A	Inductive charger field shaping using nonmagnetic metallic conductors	An inductive battery charging system that uses heat conducting heat exchangers that shape electromagnetic fields produced by the windings of the charging system. The field shaping provided by the heat exchangers of the present invention improves the power handling capacity of the system. The charging system includes a charge probe that includes a primary winding of a transformer and a charge port…	1994	-	0	H01F38/14 | H02J7/02 | B60L11/18 | H02J7/00 | H02J17/00 | H01M10/46	1997	6	US	YEOW, EDDIE Y. | RADYS, RAY G. | WOODY, GEORGE R. | RAMOS, SERGIO	4	5	3	JP1983108726A | US5341083A | US5379021A | US5408209A | US5412304A | US5434493A | US5483143A	7	3
US5521021A	Electric vehicle cell	An electric vehicle cell featuring internal pressure relief and spring disengagement devices which vent various internal pressures to atmosphere to prevent cell bulging or explosion and which also internally interrupt current flow through the cell due to internal overheat, excessive current draw and the like. Internal reconnection of cell members reoccurs subsequent to internal thermal and other …	1994	-	0	H01M2/02 | H01M2/00 | H01M2/34 | H01M2/36 | H01M2/12 | H01M2/20 | H01M10/04 | H01M10/34 | H01M6/04 | H01M2/26 | H01M2/10 | H01M6/10	1996	8	US	ALEXANDRES, RICHARD B. | HUGHETT, ELMER	2	19	1	US1015735A | US1636328A | US1796855A | US3015758A | US3956677A | US4091181A | US4259416A | US4476202A | US4788112A | US5043235A | US5079108A | US5171647A	12	3
US5478250A	Electrical connector assembly, especially for electric vehicle	An electrical connector assembly 10 for transmitting electrical energy, and especially designed for use with electric vehicles. The electrical connector assembly 10 includes an electrical connector or plug 16 with electrical contacts, such as tubular brush contacts 34 and an electrical connector inlet assembly or receptacle 20 with mating electrical contacts such as contact pins 409. The plug has…	1994	"DOE, EPA and NEMA Tackle Energy-Efficient Motors", NEMA News-vol. 2, No. 8, Aug. 15, 1993, p. 12. | "Infrastructure-EV Charging Meter", Green Car Journal, Nov. 1992, p. 124. | Photographs of Electrical Connectors Produced by Meltric-Approx. Jul. 1993.	3	B60L11/18 | B60R16/02 | H02J7/00 | H01R13/64 | H01R13/453 | H01R29/00 | H01R13/629 | H01R13/44 | H01R13/641 | H01R13/52 | H01R13/633 | H01R13/631 | H01R13/24 | H01R13/447	1995	64	US	HOFFMAN, ERNEST G.	1	58	3	DE1926582A1 | DE2330255A1 | EP0049625A1 | GB2098411A | JP1983069404A | JP1988287607A | US2240790A | US3188379A | US3189212A | US3270267A | US3434096A | US3904947A | US3950059A | US3952239A | US4158802A | US4188084A | US4203640A | US4217019A | US4245875A | US4431241A | US4624472A | US4701003A | US4718862A | US4800328A | US4843477A | US4915639A | US5030129A | US5104331A | US5157319A | US5174772A | …	49	2
US5501289A	Floor structure of electric vehicle	A floor structure of an electric vehicle powered by batteries mounted thereon comprises an upper unit and a lower unit which are detachably coupled. The upper unit includes a first panel and a first base structure. The first panel is securely mounted on the first base structure in a manner to define a first given space which faces downward. The lower unit includes a second panel and a second base…	1994	-	0	B60K1/04 | B62D21/10 | B62D25/20 | B62D21/12 | B60R16/04 | H01M2/10	1996	19	JP	NISHIKAWA, MASAHARU | CHIBA, KOUJI | MASUSAKI, TATSUO | HANYU, ATSUSHI	4	16	1	DE2640400A1 | FR1011256A | FR867778A | JP1972031318U | JP1984123966A | JP1993208617A | US4216839A | US4339015A | US4365681A | US5378555A | US5390754A | US5392873A	13	11
US5478274A	Heating and ventilating, and/or air conditioning, apparatus for the cabin of a motor vehicle, especially an electric vehicle	An apparatus for heating and ventilating, and/or air conditioning, the cabin of a motor vehicle, and in particular an electric vehicle, comprises a series of elements arranged in a generally horizontal succession along the longitudinal axis of the vehicle. These elements comprise: a blower for producing a stream of cold air; a first duct fed by the blower and divided into a cold air transmission …	1994	-	0	B60H1/02 | B60H1/00 | B60H1/03	1995	6	FR	DANIEAU, JACQUES	1	12	3	CA589516A | EP0538131A1 | FR2667829A1 | GB2095872A | GB2224828A | JP1981128214A | JP1984167316A | JP1986033314A | US2780077A | US3300619A | US4289195A | US4465123A | WO1992016389A1	13	4
US5623194A	Apparatus for monitoring and controlling charging of a battery for a hybrid or electric vehicle	The invention relates to a charge information system to support the operator of an electric vehicle or hybrid vehicle, including the input of desired parameters for charging and operating the vehicle. The charge information system according to the invention comprises an input unit for putting the desired parameters into a computing unit which determines the required remaining charging time and di…	1994	French Search Report dated Mar. 13, 1996..	1	B60L11/18 | G01R31/36 | H01M10/42 | H01M10/44 | H02J7/00 | G01R31/00	1997	7	DE	BOLL, WOLF | KNORZER, GUNTHER | MIKULIC, LEOPOLD	3	15	4	DE3142038A1 | DE3220152A1 | DE3321045A1 | DE4116899A1 | US4435675A | US4558281A | US5212431A	7	7
US5517401A	Three level pulse width modulated inverter for an electric vehicle	An inverter converting by using semiconductor power switching devices a DC voltage supplied from a main battery to an AC voltage supplied to an AC motor. Unipolar switching devices such as MOSFETs are used as the power switching devices. The power switching devices are controlled so that the output voltage of the inverter is composed of pulses taking three levels in the operation range of high ou…	1994	4th International Conference on Power Electronics and Variable-Speed Drives, Jul., 1990, pp. 98-103, "PWM Control Of A Three-Level Inverter", Steinke. | IEEE Transaction On Industry Applications, vol. 1A-17, No. 5, Sep., 1981 pp. 518-521, "A New Neutral-Point-Clamped PWM Inverter", Nabae et al. | Proceedings of the 30th Annual Conference On The IEEE Vehicular Technology Society, Sep. 1980, pp. 1-…	3	B60L11/18 | H02M7/48 | H02M7/487 | H02M7/5387	1996	22	JP	KINOSHITA, SHIGENORI | YANASE, TAKAO | FUJITA, KOUETSU	3	4	1	US4447786A | US4953069A | US5155675A | US5321599A | US5361196A | US5375050A	6	4
US5612608A	Apparatus for displaying residual capacity of battery for use on electric vehicle	An apparatus for displaying the residual capacity of a battery includes a temperature indicator composed of a linear array of spaced light-emitting elements for displaying the temperature of the battery by way of light emitted from a succession of those of the light-emitting elements which correspond to the temperature of the battery detected by a temperature detector, a fully charged capacity in…	1994	English language Abstract of JP 54 63328.	1	G01R31/36 | H02J7/00 | G01N27/416	1997	37	JP	ISHIGURO, KAZUNARI | KAYANO, MORIO	2	10	2	JP1979063328A | US4560937A | US5047961A | US5352982A | US5412323A | US5422822A | US5479085A	7	10
US5534764A	Vehicle driving control system having function for suppressing vibration	A vehicle control system for driving an electric vehicle having driving force generating means for driving the vehicle, accumulating means for accumulating driving energy for said vehicle, means for supplying the energy of said accumulating means to said driving force generating means, and control means for controlling said supplying means using a torque command generated by said driving force ge…	1994	Transactions of Japan Society of Mechanical Engineers vol. 53, No. 492 (Aug. 1987) Paper No. 86 0514A.	1	B60L15/20 | B60L11/18 | B60L3/00 | F02D29/02 | B60L9/18 | H02P5/34	1996	15	JP	MASAKI, RYOSO | MUTOH, NOBUYOSHI | OBARA, SANSHIRO	3	10	3	JP1989074005A | US3753064A | US4771848A | US4951199A | US4989686A | US5388658A	6	3
US5427194A	Electrohydraulic vehicle with battery flywheel	A flywheel with electric batteries mounted thereon is provided for an electrical vehicle. The flywheel incorporates the weight of the batteries to store kinetic energy. The flywheel is suspended by magnetic force and is rotated about a central flywheel shaft. The flywheel shaft is fitted with an electric drive motor, a hydraulic pump and a generator. The electric vehicle utilizes the energy store…	1994	-	0	B60L11/16 | B60K1/04 | B60K6/00 | B60L11/00 | B60K17/14 | B60K17/04 | H02K7/02 | H02K7/00 | H02K11/00 | B60L50/30	1995	8	US	MILLER, EDWARD L.	1	10	1	DE2237896A1 | DE2444564A1 | GB2138171A | US2589454A | US3497026A | US4042056A | US4098144A | US4218624A | US4629947A | US4888949A | US5064013A	11	16
US5682074A	Electric vehicle motor	An electric motor for an electrically powered vehicle provides the power necessary for rotating a plurality of vehicle wheels. The motor is constructed of light weight and corrosion resistant metals and includes a cooling system for supplying cooling oil to the rotor and stator core and stator windings such that high speed operation of larger electric motors for electric cars and buses is achieva…	1994	"Die Casting Wraps Up Copper Costs"; Machinery and Production Engineering, vol. 134, No. 3456; Apr. 11, 1979; pp. 30-32. | A. Petrichenko, I. Gladkii, D. Gluskova and T. Smolyakova; "Plasma Hardfacing of Dies for Copper Alloy Pressure Diecastings"; Soviet Casting Technology, No. 8, 1986; pp. 26-27. | American Foundrymen's Society; "Casting Copper-Base Alloys"; pp. 42-51. | E. Ford; "Pressure Cast…	7	H02K7/00 | H02K3/34 | H02K9/19 | H02K3/32 | H02K7/20 | H02K15/00 | H02K17/16 | H02K5/10 | H02K3/04 | H02K3/24 | H02K15/12	1997	10	US	DI PIETRO, CARLO C. | LIE, SIAN S. | ELKASABGY, NAGWA	3	27	1	US2003587A | US2894155A | US3092744A | US3531668A | US3577024A | US3609420A | US3648085A | US4160178A | US4289984A | US4362959A | US4448042A | US4473765A | US4600848A | US4611137A | US4644210A | US4739204A | US4758758A | US4890050A | US4959570A | US5034638A | US5043612A | US5111090A | US5189325A | US5196746A | US5218252A | US5363002A | US5443130A	27	1
US5627752A	Consumption-oriented driving-power limitation of a vehicle drive	A method for assisting the driver of a vehicle in the optimum use of the on-board energy supply, by consumption-oriented driving-power limitation, especially for electric vehicles. A permissible consumption rate related to the remaining distance is determined continuously starting from the available energy supply and this section consumption is used, taking into account the driving resistances, t…	1994	French Search Report dated Apr. 18, 1996.	1	B60L15/20 | B60L11/18 | B60K26/02 | B60K26/00 | G01C21/34 | G07C5/00 | G07C5/10 | B60K6/04 | B60K6/00 | F16H59/20 | F16H59/18 | B60W30/18 | B60L3/00 | B60K1/04	1997	9	DE	BUCK, MICHAEL | BOLL, WOLF | KNORZER, GUNTHER	3	16	5	DE3001470C2 | EP0530717A1 | EP0537081A1 | EP0548748A1 | GB2121971A | US3997888A | US4188618A | US4444047A | US4515040A | US4685061A | US4731727A | US4876854A | US5065320A | US5318142A	14	6
US5517173A	Apparatus generating noise sound for electric car	An apparatus for generating a noise sound, which is equipped in industrial electric cars with little or no driving sound and generates an appropriate amount of noise sound so that the nearby cars or pedestrians can notice their approch in a narrow pathway or stock room. The apparatus has a cornical air collector installed in the car, a shutter installed rotatably in the air collector and controls…	1994	-	0	B60L3/00 | G10K5/00 | B60Q5/00 | G10K7/04 | G08B3/00	1996	4	KR	CHA, YOUNG-WHAN | AHAN, HYUN-SOO	2	4	5	US1761162A | US1828608A | US3516384A | US4393374A	4	1
US5477700A	Air conditioning system which can be used in an electric car	In order to perform a heating operation with the correct quantity of coolant at all times by retaining an approximately fixed quantity of coolant in a main condenser during the initial stage of a heating operation in an air conditioning system, a first valve is opened and, at the same time, a second valve is closed before executing the heating operation to run the cooling/heating cycle as a cooli…	1994	-	0	B60H1/00 | F25B6/00 | F25B6/04 | B60H1/32 | B60H1/22 | F25B13/00 | F25B41/00 | F25B19/00	1995	9	JP	IIO, MASAHIRO	1	21	2	US3017162A | US5355689A | US5388421A | US5404729A	4	10
US5549443A	Battery charging and transfer system	A battery transfer and charging system for electric vehicles. A displacement station removes spent batteries of electric vehicles by forcing charged batteries into position within the vehicles so as to laterally displace spent batteries. Spent batteries displaced from vehicles are received by a receiving station of the system. The receiving system includes an engagement device for engaging with e…	1994	-	0	B60K1/04 | B60S5/00 | B60S5/06 | B65G67/02	1996	9	US	HAMMERSLAG, JULIUS G.	1	16	11	DE2236215A1 | DE2410102A1 | DE2422960A1 | GB1438603A | GB1575005A | JP1993294147A | US1764354A | US1858768A | US3708028A | US3838745A | US4299526A | US4334819A | US4342533A | US4450400A | US4983903A	15	4
US5545046A	Charging connector for electric vehicle	A DC power receiving portion and a DC power receiving portion, which are separated from each other, are provided within a power receiving connector of a unitary structure, and a first cap is provided for closing an entire open end of the power receiving connector, and a second cap is provided on the first cap for closing a through hole which can be brought into registry with the AC power receivin…	1994	-	0	B60K1/04 | B60L11/18 | H01R27/00 | H01R13/52 | H01R13/64 | B60R16/02 | B60R16/04 | H01R13/639 | H01R29/00 | H01R13/44	1996	10	JP	MASUDA, SATOKI | HASEGAWA, TOSHIAKI	2	3	5	JP1985024539A | JP1992124774A | US4784610A | US4936788A | US5049086A | US5299099A | US5302141A | US5382171A | US5478250A	9	2
US5632534A	Electric vehicle having a hydraulic brake system	An electric-powered vehicle having a drive system which includes at least one electric motor which is controlled and monitored by an electric control system for driving at least one vehicle wheel in a traction mode of the motor and also for selectively providing a contribution to overall braking torque when operated in a braking mode, and which also provides a hydraulic braking system which is ac…	1994	-	0	B60T13/10 | B60T13/74 | B60T13/58 | B60T13/00 | B60L7/24 | B60T13/57	1997	16	GB	KNECHTGES, JOSEF	1	4	6	DE4225080A1 | EP0379329A2 | GB1444865A | US4270806A | US4327414A | US4962969A | US5253929A | US5294191A | US5322352A | US5326158A | US5378053A | US5399000A | US5427442A	13	8
US5408842A	Air-conditioning apparatus for electric vehicle	An electric-vehicle air-conditioning apparatus small in size, simple in construction and high in reliability, which can be used for many types of vehicles, includes a battery, a conducting device connected in series with the battery, a switching device connected in parallel to the conducting device, a capacitor charged from the battery through the conducting device, a device supplied with power f…	1994	-	0	B60H1/00 | B60H1/32 | H02H9/00 | B60L1/00 | B60L3/00 | H02J1/00	1995	15	JP	GOTO, NAOMI | YOSHIDA, MAKOTO | NISHIMIYA, MASAFUMI	3	2	8	US3940669A | US4227139A | US4482854A | US5179842A	4	1
US5401174A	Universal charge port connector for electric vehicles	An on-board charge port connector for an electrical vehicle positioned within an opening in the vehicle body. The on-board connector includes an electrical unit having a housing and a plurality of terminal pins. The electrical unit is inserted into a backside opening in a modular unit in a snap-type engagement. The modular unit is secured to the opening in the vehicle's body. A lip portion radial…	1994	-	0	B60L11/18 | H01R13/74 | H01R13/447 | H01R13/44	1995	5	US	HANSEN, DAVID B.	1	18	1	GB2039165A | US3270267A | US3813632A | US3915476A	4	6
US5463294A	Control mechanism for electric vehicle	A motor controller for a vehicle including an electric motor that drives the vehicle, a plurality of sensors and a vehicle power controller. The vehicle power controller receives signals from an accelerator sensor and a brake sensor, converts the signals for the accelerator sensor and the brake sensor into a torque value. The motor controller comprises three components. A first component receives…	1994	-	0	B60L15/20 | B60L15/02 | B60L15/00 | H02P7/00	1995	43	US	VALDIVIA, AARON D. | MOHLER, ERIC L.	2	20	10	US4412291A | US5227703A | US5289890A | US5291109A | US5294871A | US5362222A	6	5
US5508594A	Electric vehicle chassis controller	A vehicle power controller for a vehicle including a motor that drives the vehicle, a plurality of sensors and a motor controller, wherein the plurality of sensors includes an accelerator sensor for sensing a position of an accelerator pedal and a brake sensor for sensing a position of a brake pedal, and wherein the motor controller controls torque output of the motor. The vehicle power controlle…	1994	Takeichi Sakurai et al. "R&D activities on electric vehicles in TEPCO" Presented Proceedings EVS-11 Sep. 30, 1993 Florence, Italy--see p. 3; FIG. 5.	1	B60L7/00 | B60L11/18 | B60L7/24 | B60L3/00 | H02P7/06 | B60K41/28	1996	25	US	UNDERWOOD, THOMAS C. | HERMAN, BETH A. | MOHLER, ERIC L.	3	36	6	US4008243A | US4170750A | US4199037A | US4500820A | US4629043A | US4730151A | US4928227A | US5148883A	8	3
US5395708A	Bimodal electric vehicle battery system	The capacity of a nickel hydroxide based battery is increased when recharge is carried out at a much lower temperature than its discharge. In the instance of a vehicle including a load powered by a nickel oxide-hydrogen battery, a generator is provided for recharging the battery. A switch is selectively movable between a first position electrically coupling the battery to the load for operating t…	1994	-	0	H01M10/44 | H01M10/42 | H01M10/50 | H01M10/34 | H01M10/30 | B60L11/18	1995	11	US	HALL, JOHN C.	1	9	8	US3928792A | US4098962A | US4229687A | US4324845A | US4680241A | US4865929A | US5015545A | US5071652A | US5141826A | US5204609A | US5215834A | US5229702A	12	4
US5542488A	Electric vehicle having multiple replacement batteries	A battery-powered vehicle has two batteries which are replaced, rather than recharged in the vehicle. The vehicle is powered by only one battery at a time and that battery is used until substantially all of the energy in the battery is exhausted. A discharged battery is replaced while the vehicle operates with the other, non-discharged battery. Preferred batteries have high energy density and may…	1994	-	0	B60K1/04 | H01M2/10	1996	8	US	NIXON, DALE B.	1	16	2	US3122244A | US3336997A | US3575250A | US3708028A | US4042054A | US4087895A | US4094377A | US4102273A | US4216839A | US4229688A | US4258816A | US4299526A | US4334819A | US4362220A | US4397365A | US4435486A | US4450400A | US4496274A | US4511637A | US4689531A | US4991674A | US5015545A | US5131851A | US5163537A | US5187423A	25	3
US5816358A	Electric vehicle with circuit breakers	PCT No. PCT/DE94/00760 Sec. 371 Date Jan. 11, 1996 Sec. 102(e) Date Jan. 11, 1996 PCT Filed Jun. 20, 1994 PCT Pub. No. WO95/01887 PCT Pub. Date Jan. 19, 1995An electrically powered vehicle including an electric motor connected to drive a wheel of the vehicle. The electric motor receives a supply of electric current from a power source; a power electronics device and superordinated controller regu…	1994	-	0	B60L3/00 | B60K28/14 | B60K28/10 | B60R25/04 | B60R16/02 | B60L3/04 | B60R16/03	1998	7	DE	ADLER, UWE | WAGNER, MICHAEL	2	10	7	DE4133014A1 | US5238083A | US5389824A | US5483447A | US5510658A | US5565711A | US5577569A	7	6
US5567542A	Holder of rechargeable battery cells and retainer thereof for use in an electric vehicle	A holder of rechargeable battery cells includes a lower frame, a plurality of housings, a multiplicity of heat sinks and an upper frame to dissipate heat generated from the battery cells. The lower frame has a vertical rim and horizontal flanges extending inwardly from the bottom of the rim to define a receptacle. Each tubular housing accommodating the battery cells therein is received in the rec…	1994	Abstract of U.S. Pat. No. 3,537,907, issued Nov. 3, 1970 to A. M. Wilson.	1	H01M2/10	1996	10	KR	BAE, DO-IN	1	19	1	US2385127A | US3061662A | US4020244A | US4314008A | US4317497A | US4517263A | US5015545A | US5040627A | US5173378A	9	3
US5394016A	Solar and wind energy generating system for a high rise building	A solar and wind energy generating system for mounting to a building comprises a wind generator system including at least an auger shaped air engaging member. A plurality of wind generators having air engaging vanes may also be provided. The wind generating system intercepts the flow of air currents to produce mechanical energy which is transformed into electrical energy by an electric generator.…	1994	Eldridge, Wind Machines, 1980, p. 73, p. 150. | Sullivan, Wind Machines, 1978, p. 10.	2	F03B3/12 | F03D3/00 | F03B3/00 | F03D3/06 | F03D1/00 | F03D1/06 | F03D9/00 | F05D11/00 | H02N6/00	1995	17	US	HICKEY, JOHN J.	1	31	1	DE3049624A1 | DE359556A | DE3713233A1 | DE3844376A1 | JP1992303181A | JP1993157041A | US3832853A | US3956902A | US4200783A | US4220870A | US4319141A | US4668841A	12	2
US5452946A	Hill holding brake control system	This invention provides a hill-holder control system for operating vehicle brakes of a nature readily retrofit on existing vehicles. This system solves the problem of stopping and starting motion as when a traffic signal is encountered upon an upwardly inclined roadway while preventing backward motion of the vehicle. This problem is even more particularly evident in vehicles having a clutch where…	1994	-	0	B60T7/12 | B60K41/28	1995	7	US	WARNER, DONALD A.	1	2	1	JP1991011901A | US1967698A | US2159772A | US2949989A | US2959261A | US3923127A | US4076093A | US4915131A | WO1987000489A1	10	6
US5585204A	Temperature control structure for batteries and battery box for housing such batteries	To minimize temperature differences between batteries and also between battery cells for effectively cooling the batteries uniformly, a fan structure is disposed on one side of a box assembly of a battery box and four of six surfaces of each of the batteries which are box-shaped are covered with thermally insulating members. When a motor of the fan structure is energized, the fan structure introd…	1994	English language Abstract of JP 5 169981 (Jul. 1993).	1	H01M10/42 | H01M10/50 | H01M2/10	1996	33	JP	OSHIDA, KEI | IWATSUKI, SYUICHIRO	2	35	1	JP1993169981A | US3358912A | US3358913A | US3745048A | US3767458A | US4169918A | US5432026A | US5456999A	8	23
US5519301A	Controlling/driving apparatus for an electrically-driven compressor in a car	A controlling/driving apparatus for an electrically-driven compressor of an air conditioner mounted in an automobile. The apparatus comprises a DC-AC converting invertor 4 for converting a DC voltage into a pseudo AC voltage (e.g. a pulse train of positive and negative pulses), a DC voltage detector 7, and a pulse width changing unit 8 for changing the width of each pulse of the pulse train in ac…	1994	-	0	B60H1/32 | B60L1/00 | H02M7/5387 | H02P27/08 | H02P5/41	1996	14	JP	YOSHIDA, MAKOTO | NISHIMIYA, MASAFUMI	2	52	1	US4459519A | US4467258A | US4468569A | US4480299A | US4567391A | US4580090A | US4620140A | US4649334A | US4656571A | US5075608A | US5121043A | US5126642A | US5256949A | US5299432A | US5329217A | US5376866A | US5404089A	17	13
US5526648A	Sorption device and method of operating same for electric driven vehicle air conditioning	The invention relates to a sorption method for air-conditioning vehicles, especially electric vehicles, and a device for working the method. To achieve rapid cooling or heating by means of vehicle air conditioning while achieving improved manufacturing, cost, and weight advantages, it is proposed that the sorption unit, composed of a storage container with sorbent, a supply container with sorbate…	1994	-	0	B60H1/32 | B60H1/00 | F25B17/00 | F25B17/08 | F25B29/00	1996	6	DE	WERTENBACH, JURGEN | ABERSFELDER, GUNTER	2	20	2	DE4126960A1 | US1729081A | US4205531A | US4307575A | US4759191A | US5388423A | US5404728A	7	1
US5528121A	Storage capacitor power supply	A storage capacitor power supply adapted to be used as a power source for an electric vehicle. The storage capacitor power supply is equipped with a charging control circuit which stops charging when the voltage developed across the terminals of the capacitors reaches a given value. The charging control circuit can switch this voltage between at least two levels. In a power mode, the voltage is s…	1994	-	0	H02J7/00 | H01G11/00 | H01G11/10 | H02J1/00 | H02J7/10 | H02J7/04	1996	8	JP | CN	OKAMURA, MICHIO	1	15	2	US4513167A | US5041776A | US5063340A | US5119010A | US5161094A | US5164652A | US5274321A | US5304915A | US5369351A | US5387857A	10	3
US5678410A	Combined system of fuel cell and air-conditioning apparatus and abnormality detection unit and control unit used in the combined system	The present invention provides a combined system for activating a fuel cell with hydrogen absorbed and stored in a hydrogen-storage alloy to drive an electric vehicle and for conditioning the air with the hydrogen absorbed and stored in the hydrogen-storage alloy. The combined system of the invention sucks hydrogen out of the hydrogen-storage alloy by a compressor. The combined system of the inve…	1994	-	0	B60H1/00 | B60H1/32 | B60L11/18 | F25B17/00 | F25B17/12 | H01M16/00 | H01M8/06 | F01P11/20 | F01P11/14 | F17C11/00 | F25B19/00	1997	46	JP	FUJITA, NOBUO | MITSUI, HIROYUKI | AOKI, HIROSHI | KUBO, HIDEHITO | TOH, KEIJI | MIURA, MASAYOSHI	6	18	1	US2565767A | US5469913A	2	22
US5532671A	Method and apparatus for informing a driver of the propulsive capability of a vehicle powertrain	The accelerator command signal from an accelerator pedal sensor of an electric vehicle is mapped to a generally lower value in view of a reduced state of charge of the traction battery of the vehicle. The mapping requires the driver of the vehicle to depress the accelerator pedal farther to provide an equivalent accelerator command to the controller which controls the traction motor of the vehicl…	1994	-	0	B60L15/20 | B60Q1/00	1996	7	US	BACHMAN, MICHAEL S. | DAVIS, MARC R.	2	17	1	US3818292A | US4939502A | US5119011A | US5315287A | US5352982A | US5367455A | US5373219A	7	5
US5637977A	Connector assembly used in supplying electricity to a receiver	This invention provides a charging apparatus for an electric vehicle which prevents a charging coupling from becoming overheated and melting upon charging. In the charging apparatus, when a lever 33 provided on a supply connector 2 is grasped, the supply connector 2 is completely fitted to a vehicle inlet 1 by a pair of stays 36 connected to the lever 33. A slide switch 42, which serves to open a…	1994	Copy of European Search Report, Nov. 1995. (3 pages). | Copy of application No. 876,262 Busch-Jaeger Ludenscheider (3 pages) May 11, 1953 Germany.	2	H01R13/629 | H02J7/00 | H01R13/70 | H01R13/707 | B60K1/04 | B60L11/18 | H01M10/44 | H01M10/46 | H01R13/639	1997	16	JP	SAITO, MASASHI | YAMADA, SHINICHI | SAIJO, EIJI | ITOU, HIKARU | FUKAO, YASUYOSHI | SEKIMORI, TOSHIYUKI	6	7	8	DE4343209A1 | DE4432194A1 | JP1985024539A | JP1992124774A | JP1992334908A | US3711816A | US4553000A | US4952160A | US5184058A | US5350312A | US5413493A | US5417579A | US5429524A | US5433623A	14	0
US5594315A	Liquid cooled metallic inductive probe for high power charging	An inductive charging coupler for use in inductive charging apparatus for charging a battery. The charging coupler is insertable into a charge port that is coupled to the battery. The charge port comprises a housing, an opening into which the charging coupler is inserted, and a secondary core surrounded by secondary windings. The charging coupler comprises a housing, a primary core, a primary win…	1994	-	0	B60L11/18 | H01F38/14 | H02J7/02 | H02J7/00	1997	8	US	RAMOS, SERGIO | HALL, JOHN T. | TANZER, HERBERT J. | QUON, WILLIAM	4	2	1	US5095259A | US5341083A | US5408209A | US5412304A | US5434493A	5	3
US5606237A	Inductive coupler characteristic shape	An inductive charging coupler for use in an inductive charging apparatus used to charge a battery. The charging coupler is insertable into a charge port that is coupled to the battery. The charge port comprises a housing, an opening into which the charging coupler is inserted, and a ferrite core surrounded by secondary windings. The charging coupler comprises a housing having a hollow disk-shaped…	1994	-	0	B60L11/18 | H01M10/42 | H02J7/02 | H02J7/00 | H01M10/46	1997	6	US	BIASOTTI, MARK | ABBOTT, RUSSELL M. | WOODY, GEORGE R.	3	12	1	US5216402A | US5327065A | US5379021A | US5412304A | US5434493A | US5457378A | US5506489A	7	2
US5531256A	Flame-retardant rubber tires	In a flame-retardant rubber tire comprising an outer rubber body portion consisting essentially of a tread rubber layer, a sidewall rubber layer extending inward from each side edge of the tread rubber layer toward the vicinity of a bead portion in radial direction and a rubber chafer layer arranged in the vicinity of the bead portion, a flame-retardant rubber composition having an oxygen index o…	1994	-	0	B60C11/00 | B60C1/00	1996	21	JP	HASHIMOTO, TAKATSUGU | AKUTAGAWA, KEIZO | YAGAWA, KAZUO | TANAKA, MAKOTO | YAMAGISHI, JUNICHI | HACHIYA, KAZUO	6	3	1	DE3816279A1	1	1
US5399103A	Connector device for connecting batteries	A connector device for electrically connecting batteries of electric vehicles and the like comprising a pair of single-pole connectors in which each electrical contacting portion of a wire terminal has an insertion hole for a contact finger of a mating terminal so that the insertion hole is located substantially perpendicular to the axis of the wire terminal, and in which the wire terminal and th…	1994	-	0	H01R11/28 | H01R11/11 | H01M2/20 | H01R31/08 | H01R31/00 | H01R13/506 | H01R13/502 | H01R13/658 | H01R31/06 | H01M2/30 | H01R9/18 | H01R13/518 | H01R13/6592	1995	7	JP	KUBOSHIMA, HIDEHIKO | HASHIZAWA, SHIGEMI | INABA, SHIGEMITSU	3	12	8	JP1979085316A | JP1979086621A | JP1985178978A | JP1989170967A | US4740178A | US5321203A	6	7
US5585999A	Supercapacitor electrochemical cell	The present invention provides a thin-film palladium electrode as a reversible redox-active positive electrode in a supercapacitor configuration. A room-temperature chloroaluminate molten salt composed of an organic chloride, mixed with a molar excess of aluminum chloride, is used as the supercapacitor electrolyte. In this electrolyte, the palladium surface can be reversibly oxidized to an insolu…	1994	-	0	H01G9/22 | H01G9/02	1996	6	US	DE LONG, HUGH C. | CARLIN, RICHARD T.	2	14	1	US4485152A | US4740869A | US5079674A | US5096789A | US5202042A	5	3
US5661354A	High torque DC electric motor with simultaneous battery charging system	A DC electric motor system includes a rotor portion having a commutator and a coil winding mounted radially about a shaft, and a stator portion including two rows of spaced permanent magnets about either side of the rotor coil winding. Pick-up coils are mounted about the circumference of the electric motor to pick up energy produced by the change in magnetic flux about the edges of the rotor coil…	1994	-	0	H02K23/02 | H02K23/52 | H02K23/54 | H02K23/04 | H02K23/66 | H02K49/00 | H02K21/26 | H02K5/00	1997	9	US	BURTIS, WILSON A.	1	6	8	US2279690A | US2511412A | US2538119A | US3823919A | US3831942A | US4019103A | US4082968A | US4121668A | US4138629A | US4237395A | US4259604A | US4358693A | US4382190A | US4392073A | US4482830A | US4501983A | US4503349A | US4517471A | US4521349A | US4602173A | US4720662A | US4792237A | US4804439A | US4908540A	24	2
US5566880A	Process and apparatus for heating the passenger compartment of a motor vehicle	A process for heating the passenger compartment (10) in a motor vehicle, particularly an electric vehicle, having a heating device (12), which is supplied with an air current (40) extracted, via a waste-air duct (11), from the passenger compartment (10). The air current enters into the passenger compartment (10) from the heating device (12) via an intake-duct (13). In order to prevent internal mi…	1994	Patent Abstracts of Japan vol. 6, No. 33 (M-114)(911) 27. Feb. 1982. | Patent Abstracts of Japan vol. 8, No. 186, (M-320)(1623) Aug. 25, 1984.	2	B60H3/00 | B60H1/00 | B60H3/02 | B60H1/22 | B01D53/26	1996	6	DE	KHELIFA, NOUREDDINE | KRUMBACH, KARL-GERD | LOHLE, MICHAEL | ABERSFELDER, GUNTER | GRANTZ, HELMUT | ODEBRECHT, WOLFGANG | WERTENBACH, JURGEN | WAGNER, OLIVER	8	20	9	DE2050898A1 | DE4206611A1 | EP0515865A2 | US4007875A | US4887438A | US5176005A | US5335719A | US5388423A | US5435150A	9	1
US5481433A	Heat dissipation from high power semiconductors in an electrical vehicle	A heat exchanger constructed of convoluted fins, a large funnel-shaped opening for air intake and an opening for air exhaust can be efficiently used to dissipate heat generated by high powered semiconductors in an electric vehicle through the use of ram air.	1994	Research Disclosure "An Enhancement of Heat Sink Using Air Collector and Duct", Oct. 1991, No. 330, Kenneth March Publichations Ltd, England.	1	B60L3/00 | H05K7/20	1996	4	US	CARTER, JAMES C.	1	8	1	US2902597A | US3451469A | US3965971A | US3973477A | US4331209A | US4364444A | US4674704A | US4772759A | US5297005A | US5375655A	10	4
US5491622A	Power converter with emergency operating mode for three phase induction motors	A DC-to-AC power converter that is used to drive a three-phase motor while providing for fail soft and emergency operation. The power converter employs a conventional three half-bridge arrangement of power poles and adds a fourth pole to provide for an emergency operation in the event of failure of one of the three normal poles. The fourth (emergency operation) pole is coupled between a pulse wid…	1994	-	0	B60L3/00 | H02M7/48 | H02H7/122	1996	6	US	CAROSA, PAUL F.	1	10	1	US4507724A | US4567553A | US4959596A | US5008801A | US5136452A | US5280421A | US5298848A	7	14
US5768117A	Power supply system for supplying electric power to a load through plural converters	The invention relates to a power supply system having plural converters connected in parallel. The current of each of the plural converters is detected and each of the converters is controlled so as to match each of the converters to a maximum current value from among the detected current values. In the parallel converters, when one or more converter fails, having an output current of zero, the r…	1994	Technical Report: IEICE (the Institute of Electronics, Information and Communication Engineers) PE 92-47, "Control Scheme for Parallel Operation Control of DC/DC Converters", pp. 23-29 (1992/11).	1	G05F1/10 | G05F1/577 | H02J1/10 | H02J1/12 | H02M3/28 | H02M7/08 | H02M7/12 | H02M7/217 | H02M7/493 | H02M7/155	1998	28	JP	TAKAHASHI, TADASHI | ONDA, KENICHI | KANOUDA, AKIHIKO | SATO, MASAYOSHI | HORIE, HIDEAKI | HAYASHI, KATSUNORI	6	19	8	DE3003907A1 | DE9408978U1 | EP0156724A1 | EP0498646A2 | EP0553824A1 | JP1976027415A | JP1987031371A | JP1988140632A | US4384321A | US4788449A | US5003453A | US5157269A | US5207613A | US5418707A | US5428523A | US5477132A | US5521809A	19	13
US5641016A	Air-conditioning apparatus for vehicle use	An air-conditioning apparatus for vehicle use which can obtain sufficient heater capacity even in a cold-climate region, can utilize an existing heater unit, can combine a combustion type heater with a simple assembly operation, and can utilize exhaust heat of a motor for travel use of an automobile for heating a passenger compartment. The air-conditioning apparatus includes a refrigeration cycle…	1994	-	0	B60H1/02 | B60H1/03 | B60H1/00 | B60H1/32 | B60H3/00	1997	39	JP	ISAJI, AKIRA | HOTTA, NAOTO | KONDO, YASUO | TAKEO, YUJI | TSUCHIYA, SHIZUO	5	23	1	DE4209188A1 | JP1992151324A | US4254630A | US4399664A | US4492091A | US4646537A | US5421169A | US5435150A | US5483807A | US5497941A | US5501267A | US5524446A	12	16
US5537956A	Coolant circuit	In an arrangement for the cooling of vehicle components comprising a first coolant circuit including a first component to be cooled, a radiator with cooling fan and a coolant pump for circulating coolant through the first component and the radiator, a by-pass line arranged in parallel flow relationship with the radiator and including a second heat exchanger with a fan for providing heated air for…	1994	-	0	B60H1/00 | B60K11/02 | B60K11/04 | F01P7/16 | F01P7/14 | H01M8/04 | F01P7/08 | F01P5/00 | F01P7/00 | F01P5/12 | B60H1/03 | B60L11/18 | H01M8/04007 | H01M8/04014 | H01M8/04029 | F01P3/00	1996	4	DE	RENNFELD, ALFONS | FRIEDRICH, JURGEN | NOREIKAT, KARL-ERNST	3	8	5	DE3738412A1 | DE4125768A1 | EP0275720A2 | EP0295629A1 | GB931087A | US4951871A | WO1993002884A1	8	10
US5481194A	Fault detection circuit for sensing leakage currents between power source and chassis	A fault detection circuit for detecting leakage currents between a DC power source and chassis of an automobile, includes a voltage sensor coupled to the DC power source, the voltage sensor including an analog reference and a chassis ground. A differential amplifier is coupled to the voltage sensor and detects variations in the analog reference and the chassis ground. A voltage comparator unit de…	1994	-	0	G01R31/02 | G01R31/00	1996	13	CN | US	SCHANTZ, DAVID L. | MUNRO, JAMES L.	2	19	8	GB2262005A | US3737765A | US3868566A | US4114622A | US4398188A | US4809123A | US5382946A	7	4
US5631532A	Fuel cell/battery hybrid power system for vehicle	A hybrid type power source control system controls the output of a fuel cell, with disregard of the operation of the vehicle accelerator pedal, responsive to the detected amount of residual charge of the battery, which amount fluctuates as the vehicle travels. For example, the output of the fuel cell system 3 might be 3 kW when the residual charge is from 70% to 90%, 5 kW when the residual charge…	1994	-	0	B60K6/04 | B60L11/18 | B60K6/00 | H02J7/14 | H01M8/04 | H01M16/00 | B60K1/04 | B60R16/02 | B60K6/20 | B60K6/28 | B60K6/32 | B60R16/03 | B60W10/08 | B60W10/26 | B60W10/28 | B60W20/00 | H01M8/00 | H01M10/44 | H01M10/48 | H01M10/46	1997	19	JP	AZUMA, RYUJI | HARA, TAKESHI | KATO, KENJI	3	9	5	JP1991276573A | JP1993151983A | US3823358A | US4081693A | US4670702A | US4931947A | US4961151A	7	14
US5537011A	Method and apparatus for promoting even wear in a multiple-motor drivetrain	An invention is disclosed which promotes even wear within a multiple-motor drivetrain. In one embodiment of the invention, a vehicle drivetrain includes two motors. The total torque to be provided by the motors is partitioned between the motors such that the total efficiency of the drivetrain is maximum. Such partitioning usually involves providing more torque from one motor than from the other. …	1994	-	0	B60L15/20 | H02P1/54	1996	6	US	BACHMAN, MICHAEL S. | STANDING, MICHAEL H. | DAVIS, MARC R.	3	13	1	US4686434A | US5345154A | US5384520A | US5414339A | US5420486A | US5422550A	6	5
US5608325A	Method of recalibrating a battery energy management processor	PCT No. PCT/FR94/00933 Sec. 371 Date Apr. 6, 1995 Sec. 102(e) Date Apr. 6, 1995 PCT Filed Jul. 26, 1994 PCT Pub. No. WO95/04937 PCT Pub. Date Feb. 16, 1995The method of recalibrating an energy management processor of a battery of accumulators consists, at the end of a defined period of time, in initiating a process of recalibration of evaluation of the quantity of electrical energy contained in t…	1994	-	0	G01R31/36 | G01R35/00 | H02J7/00 | G01N27/416 | H02J7/04	1997	5	FR	CHABBERT, PHILIPPE | CHATENAY, ALAIN | MENARD, CHRISTIAN | MEUX, DOMINIQUE	4	20	7	US5352982A | US5539318A	2	2
US5494090A	Lightweight pressure-airless tire construction	A lightweight, filler core tire construction for automobiles and other vehicles, having a flexible composite outer layer structure and a flexible honeycomb core bonded to said outer layer, eliminating pressurized air from the tire and increasing thus the safety of driving and the damage resistance and eliminating the servicing of the tire. The structures above are preferably made from a polyureth…	1994	-	0	B60C7/24 | B60C7/00 | B60C7/12	1996	7	US	KEJHA, JOSEPH B.	1	36	1	DE2748886A1 | DK59258C | US1396515A | US1841773A | US2550773A | US2709471A | US2713373A | US2896687A | US3022810A | US4169494A | US4894281A	12	0
US5601946A	Rectangular sealed alkaline storage battery and module battery thereof	A relatively large rectangular sealed alkaline storage battery used for electric cars, etc. is disclosed. The battery has such an inner construction as to inhibit deformation of the electrode group caused by charging and discharging so as to improve the life characteristics. The electrode group comprises positive electrode plates alternating with negative electrode plates in a planar direction an…	1994	Patent Abstracts of Japan, vol. 10, No. 275 (E-438) 15 May 1986 & JP-A-61 096 659 (Matsushita Electric Ind Co). | Patent Abstracts of Japan, vol. 16, No. 300 (E-1227) 16 Mar. 1992 & JP-A-04 082 171 (Toshiba Battery Co Ltd).	2	H01M10/34 | H01M2/18 | H01M2/14 | H01M10/42 | H01M10/50 | H01M10/04 | H01M4/24 | H01M2/10 | H01M10/26 | H01M10/28 | H01M10/24	1997	10	JP	HATTORI, YOHEI | MORISHITA, NOBUYASU | MATSUDA, HIROMU | IKOMA, MUNEHISA	4	25	8	EP0073625A1 | EP0432342A1 | EP0512565A2 | EP0587974A1 | FR1218607A | GB2027978A | US2988585A | US3764387A | US3861963A | US4480018A | US5455125A	11	1
US5621243A	Semiconductor device having thermal stress resistance structure	A high reliability electric power control semiconductor device with a prolonged product lifetime has been provided by successfully suppressing the metal support plate or the metal heat dissipation plate from warping due to the thermal stress during bonding so as to prevent the occurrences of cracks and gaps in the brazing fillers in the bonded layers between the metal heat dissipation plate or th…	1994	-	0	H01L23/34 | H01L25/07 | H01L23/373 | H05K7/20	1997	41	JP	BABA, NOBORU | OKAMURA, HISANORI | SAKAMOTO, MASAHIKO | AKIYAMA, HIROSI | SAITO, RYUICHI | KOIKE, YOSHIHIKO | KITANO, MAKOTO | SEKINE, SIGEKI | KOKUBUN, HIDEYA | KOIKE, NOBUYA	10	32	2	JP1984046036A | JP1985001837A | JP1985257141A | JP1986234756A | JP1992287952A | US4558510A | US5367196A	7	3
US6278256B1	Electric vehicle control system for controlling a permanent magnet motor which drives the electric vehicle	An electric vehicle control system for controlling an electric vehicle. The electric vehicle control system includes an inverter adapted to receive DC power from an overhead power line for converting the DC power into three-phase AC power, a permanent magnetic synchronous motor connected to receive the three-phase AC power from the inverter for driving the electric vehicle, a control device for g…	1995	Patent Abstracts of Japan, vol. 10, No. 253 (M-512) [2309], Aug. 29, 1986, JP-A-61-081102, Apr. 24, 1986.	1	B60L3/00 | B60L3/04 | B60L9/18 | H02P27/06 | H02P7/42	2001	9	JP	AOYAMA, IKUYA	1	5	9	EP0371427A2 | EP0588628A1 | JP1992046502A | US3887860A | US4361791A | US4475150A | US4484127A | US4546423A | US4684868A | US4803592A | US5304912A | US5315225A | US5504414A | US5629603A	14	2
US5677610A	Control apparatus for electric vehicles	A control apparatus for controlling an electric vehicle, electric car, rolling stock and electric locomotives, which ensures that an inverter output frequency command for its inverter will not depend on the rotor frequency of the induction motor, but controls the inverter output current using a constant current control system, thus preventing an overcurrent, and is capable of accelerating or dece…	1995	"Novel high adhesion control method for VVVF inverter control", Denkisha-no-Kagaku, Feb., 1992. | "Slip/Skid Control of Inverter-Drive Vehicles", Proceedings of Japan Electric and Electronics Engineers Association, Industrial Applications, National Convention, 1990.	2	B60L3/10 | B60L9/18 | H02P27/06 | H02P5/34	1997	31	JP	TANAMACHI, TOKUNOSUKE | NAKAMURA, KIYOSHI | KOBAYASHI, MASANORI	3	32	15	DE4224581C1 | EP0085394A1 | EP0594130A1 | US4825131A | US4870338A | US5248926A | US5264773A | US5481173A | US5504667A | US5532571A | US5542501A	11	1
US5619107A	System for controlling electric vehicle motor	A device for controlling an electric vehicle motor that optimally discharges a smoothing capacitor, connected to the input terminals of an inverter in accordance with the condition of an electric vehicle. The device includes a motor drive means, the smoothing capacitor connected in parallel with the motor drive means, switching means operating in connection with an operation switch operated by th…	1995	English language Abstracts of JP 5-184016 and 4-165901.	1	B60L11/00 | B60L15/20 | B60L3/00 | H02M7/48 | H02P3/00	1997	13	JP	SHINOHARA, SADAO | HOSODA, MASAHARU	2	11	3	JP1988029391A | JP1992165901A | JP1993184016A | US4093900A | US4352049A | US5034669A | US5294874A | US5412293A | US5420491A	9	4
US5586448A	Defrosting control system for use in an air-conditioner in an electric vehicle	An external heat exchanger of a heat pump air-conditioner on an electric vehicle is determined as being frosted based on signals from temperature sensors. If the external heat exchanger is frosted, then a frosting flag is set and the air-conditioner is operated in a cooling mode to radiate heat from the external heat exchanger for thereby defrosting the external heat exchanger while the air-condi…	1995	-	0	B60H1/32 | B60H1/00 | B60H3/00	1996	14	JP	IKEDA, SUSUMU | ISOBE, TOSHIMI | INOUE, ATSUO | TAJIRI, AKIHIRO | TAKAGI, MASAHIRO | ISHIKAWA, MITSURU | SAKUMA, CHOJI | YURI, NOBUYUKI	8	15	2	US4882908A | US4944158A | US5284025A | US5305613A	4	2
US5629592A	Electric vehicle control device in both an alternating current section and a direct current section	While an electric vehicle is traveling in a DC section, a ripple component detecting unit detects a ripple component appearing on a filter capacitor voltage and adds the ripple component onto an inverter frequency reference in such manner as to cancel an influence in a motor current caused by the ripple component. On the other hand, while in an AC section, a damping control component detecting un…	1995	Patent Abstract of Japan, vol. 12, No. 130, (E 603) (1988) and JP A 62 254691, Mitsubishi Electric Corp. (1987).	1	B60L9/00 | B60L9/30 | H02M7/12 | H02M7/155 | H02M7/48 | H02P27/08 | H02P5/40	1997	10	JP	HENMI, TAKUMA	1	9	8	EP0594457A1 | JP1986273103A | JP1995007808A | US3461366A | US3736480A | US4823066A | US5214367A | US5250890A | US5442271A	9	0
US5610483A	Control equipment for electric vehicle and control method thereof	A control equipment for controlling a current to the motor provided in an electric vehicle is disclosed. The control equipment has a motor torque control means for inputting the motor speed No and the motor current, and generating an inverter drive signal to control the torque of the motor, a notch filter for eliminating the mechanical resonance frequency; and a torque command generating means fo…	1995	-	0	B60L15/20 | B60L3/00 | B60L9/18 | H02P27/06	1997	9	JP	OBARA, SANSHIRO | YAMADA, HIROYUKI | MATSUDAIRA, NOBUNORI | MASAKI, RYOSO	4	5	2	JP1992145806A | US3643073A | US4636700A | US4934731A | US4993389A | US5332061A | US5349278A | US5451852A	8	11
US5670830A	Fuel use limiter-equipped hybrid electric car	A fuel use limiter-equipped hybrid electric car has a battery unit chargeable by an external charger, an electric drive motor capable of driving wheels by electric power from the battery unit, an internal combustion engine for driving a generator to supply electric power to the electric drive motor, and a controller for controlling operations of the electric drive motor and internal combustion en…	1995	-	0	B60L11/12 | B60K6/04 | B60L11/02 | B60K6/00 | B60L3/00 | B60K15/03 | B60K15/06 | B60K15/04 | B60K6/46 | B60L50/15 | B60W10/06 | B60W10/08 | B60W10/26 | B60W20/00 | F02B73/00	1997	23	JP	KOGA, HISAMITSU | KUMAGAI, NAOTAKE | OHWADA, TOMIJI | FURUKAWA, NOBUYA | KATO, MASAAKI | KAWAMURA, NOBUYUKI	6	28	1	US4407132A | US5081365A | US5367455A | US5495906A | US5534759A	5	5
US5664635A	Control system for inhibiting unintended use of hybrid electric vehicle	A hybrid electric vehicle is equipped with a combustion engine for driving a generator or a combustion engine for driving vehicle wheels. The hybrid electric vehicle has a battery unit, an electric drive motor, the combustion engine directly or indirectly usable for driving wheels, and a controller for controlling operations of the electric drive motor and the combustion engine. The hybrid electr…	1995	-	0	B60L11/12 | B60K6/04 | B60L11/18 | B60L11/02 | B60K6/00 | B60K28/10 | B60K6/46 | B60K6/485 | B60L50/15 | B60W10/06 | B60W10/08 | B60W10/26 | B60W20/00 | B60K28/00	1997	13	JP	KOGA, HISAMITSU | KUMAGAI, NAOTAKE | OHWADA, TOMIJI | FURUKAWA, NOBUYA | KATO, MASAAKI | KAWAMURA, NOBUYUKI	6	4	1	FR2248952A1 | JP1988077302A | US2206306A | US3497027A | US3763416A | US4132942A | US4306156A | US5176213A | US5359228A	9	11
US5808387A	Electric motor for an electric vehicle	It is an object of the present invention to provide an electric motor for an electric vehicle with an improved cooling capacity by causing coils wound around a stator to serve as a tubular heat pipe type heat transfer device. An electric motor for an electric vehicle includes a stator 11, coils 12 wound around at least the stator, and a rotor 13 being rotated by an induction field developed aroun…	1995	-	0	H02K9/20 | H02K9/19 | H02K9/22 | H02K9/00	1998	9	JP	AKACHI, HISATERU | YAMAMOTO, TATSUYUKI | YAMASHITA, HIROSHI	3	6	2	JP1992190090A | US3109947A | US3681628A | US3715610A | US3765480A | US3801843A | US4590993A | US4797588A | US5140204A | US5219020A	10	3
US5686812A	Apparatus for controlling charging of a storage battery for use on an electric vehicle	An apparatus controls the charging of a storage battery of an electric vehicle to optimize charging while accommodating any electrical loads that may be imposed on the storage battery, such as an air-conditioning unit or an accessory. The load is energized by the battery charger before the storage battery starts being charged by the charger while the charger is being connected to the storage batt…	1995	-	0	B60L1/00 | B60L11/18 | H02J7/00 | H02J7/34 | H01M10/46	1997	38	JP	HOTTA, YOSHIHIKO	1	33	3	US3898547A | US4670701A | US5291118A | US5576611A	4	0
US5718300A	Electric vehicle final drive	A drive unit for use with an electric vehicle comprising a planetary gear arrangement. The planetary arrangement includes a reduction portion and a differential portion and provides a large reduction of rotational speed between the motor and the differential portion while delivering differentiated power to the drive wheels. The planetary arrangement includes, in its preferred embodiment, a first …	1995	-	0	B60K1/00 | B60K17/16 | F16H37/08 | F16H37/06	1998	12	US	FROST, BARRY L.	1	20	1	JP1990021742A | JP1990031052A | JP1994092152A | US1076652A | US1179407A | US1442220A | US1794613A | US2330397A | US2519118A | US2546869A | US3861485A | US4074591A | US4517858A | US5226339A | US5285111A | US5289890A | US5326334A | US5419406A | US5443130A | US5558175A | US5558593A	21	1
[truncated: 13,214 more rows]
